# Supplementary material for: Changes in DNA methylation from pre- to post-adolescence are associated with pubertal exposures
Source: Clin Epigenetics. 2019 Dec 2;11:176. doi: 10.1186/s13148-019-0780-4 (PMC6888960; doi:10.1186/s13148-019-0780-4)
Supplement: Supplementary file 1 — Additional file 1. List of 1,179 CpGs, DNA-M changes across adolescence were gender-specific (FDR=0.05). [file 13148_2019_780_MOESM1_ESM.csv]

CpG	Chromosome	Genes	location	Est.Coef. (time)	Est.Coef. (gender)	Est.Coef. (time*gender)	p_raw (time*gender)	p_FDR (time*gender)
cg04030615	1	ACTA1	Promoter	-0.2482	-2.811	0.2484	1.00E-13	1.03E-09
cg20295442	8	ADHFE1	Promoter	-0.4042	-4.535	0.3811	1.00E-13	1.03E-09
cg02432107	7	ALKBH4;LRWD1	Promoter	-0.2865	-2.7886	0.2536	1.00E-13	1.03E-09
cg17844160	5	ARL15	Promoter	-0.2905	-3.5176	0.2713	1.00E-13	1.03E-09
cg04332287	19	ATP13A1	Promoter	-0.2609	-3.0665	0.2431	1.00E-13	1.03E-09
cg22043168	11	BDNF	Body	-0.3199	-3.5685	0.3151	1.00E-13	1.03E-09
cg13603510	19	C19orf29	Promoter	-0.2923	-3.082	0.2722	1.00E-13	1.03E-09
cg05708629	1	CAMTA1	Body	-0.3295	-3.8763	0.3153	1.00E-13	1.03E-09
cg04913913	6	CCHCR1;TCF19	Promoter	-0.2597	-2.9871	0.2467	1.00E-13	1.03E-09
cg20113012	17	CDC42EP4	Promoter	-0.3789	-4.5765	0.363	1.00E-13	1.03E-09
cg07213036	13	CDX2	Body	-0.2957	-3.1241	0.2772	1.00E-13	1.03E-09
cg22072651	11	DKFZp686O24166	Body	-0.5052	-6.3768	0.4751	1.00E-13	1.03E-09
cg21410961	1	DPH2	Body	-0.2919	-3.1392	0.2753	1.00E-13	1.03E-09
cg01576531	8	DUSP4	Promoter	-0.3372	-3.6051	0.3183	1.00E-13	1.03E-09
cg08043656	13	FLJ37307	Promoter	-0.219	-2.4357	0.2059	1.00E-13	1.03E-09
cg11351475	10	KIAA0913	Promoter	-0.2646	-2.9198	0.2511	1.00E-13	1.03E-09
cg18087306	19	LMNB2	Body	-0.2257	-2.8241	0.2306	1.00E-13	1.03E-09
cg27112809	17	LOC400578	Promoter	-0.2347	-2.6955	0.2241	1.00E-13	1.03E-09
cg01084379	5	MAML1	Body	-0.3448	-3.8542	0.3209	1.00E-13	1.03E-09
cg08660999	19	MBD3	Promoter	-0.2356	-2.5894	0.2154	1.00E-13	1.03E-09
cg16634193	10	MTG1	Promoter	-0.2385	-2.6941	0.2249	1.00E-13	1.03E-09
cg22331096	8	MYC	Body	-0.2742	-2.973	0.2575	1.00E-13	1.03E-09
cg03203239	2	PCGF1	Promoter	-0.3703	-4.1181	0.351	1.00E-13	1.03E-09
cg24639902	8	PEBP4	Body	0.1693	1.9858	-0.1712	1.00E-13	1.03E-09
cg16117799	4	PRDM8	5'UTR	-0.3335	-4.0013	0.3335	1.00E-13	1.03E-09
cg05604079	4	QRFPR	Promoter	-0.2691	-3.3665	0.2689	1.00E-13	1.03E-09
cg14975184	12	RILPL1	Body	-0.2843	-2.9746	0.2723	1.00E-13	1.03E-09
cg18588052	6	SLC16A10	Promoter	-0.3379	-3.8925	0.3134	1.00E-13	1.03E-09
cg24183324	11	SLC1A2	Body	-0.3162	-3.6286	0.2983	1.00E-13	1.03E-09
cg17967577	13	SLITRK5	Promoter	-0.2462	-3.162	0.2322	1.00E-13	1.03E-09
cg08954417	8	SNTG1	Promoter	-0.2869	-3.3605	0.2779	1.00E-13	1.03E-09
cg00156118	2	TCF7L1	Body	0.1167	1.6899	-0.1276	1.00E-13	1.03E-09
cg13475995	10	ANKRD16	Intergenic	0.181	2.18	-0.1702	1.00E-13	1.03E-09
cg25795258	17	DHRS7B	Intergenic	-0.2251	-2.1969	0.2072	1.00E-13	1.03E-09
cg24444923	1	EPHB2	Intergenic	-0.2459	-2.9547	0.2395	1.00E-13	1.03E-09
cg05845831	2	TEX44	Intergenic	-0.2755	-2.8969	0.2703	1.00E-13	1.03E-09
cg22331108	2	TEX44	Intergenic	-0.3181	-3.6716	0.3084	1.00E-13	1.03E-09
cg05285768	3	EPHA3	Intergenic	0.1524	1.6848	-0.1432	1.00E-13	1.03E-09
cg03151165	8	SFRP1	Intergenic	-0.1766	-1.8936	0.1674	1.00E-13	1.03E-09
cg17176573	11	POU2F3	Promoter	-0.3018	-3.4743	0.3147	2.00E-13	1.96E-09
cg03638781	16	PRKCB	Body	-0.255	-2.8587	0.2551	2.00E-13	1.96E-09
cg03232960	7	C7orf27	Promoter	-0.6083	-7.6185	0.6148	3.00E-13	2.80E-09
cg11576513	6	HS3ST5	Intergenic	-0.3443	-3.4272	0.2963	3.00E-13	2.80E-09
cg09009410	10	NRP1	Promoter	-0.2133	-2.6338	0.2108	4.00E-13	3.49E-09
cg23421262	5	SNCAIP	Promoter	-0.2405	-2.621	0.2329	4.00E-13	3.49E-09
cg25066583	13	TDRD3	Promoter	-0.2312	-2.8937	0.2333	4.00E-13	3.49E-09
cg07173275	1	DAB1	5'UTR	-0.2248	-2.8143	0.2318	5.00E-13	4.26E-09
cg06762332	17	TBX4	Intergenic	-0.1593	-1.9435	0.1696	7.00E-13	5.85E-09
cg00437134	2	HSPE1;HSPD1	Promoter	-0.2389	-2.4751	0.2052	8.00E-13	6.54E-09
cg08069712	19	LENG1	Promoter	-0.2371	-2.5834	0.218	1.00E-12	8.02E-09
cg03416154	22	LZTR1	Promoter	-0.5174	-5.5508	0.4839	1.20E-12	9.43E-09
cg03073431	7	H2AFV	Promoter	-0.4708	-5.3685	0.434	1.70E-12	1.29E-08
cg19074437	6	OR11A1	Promoter	0.1535	1.4066	-0.1361	1.70E-12	1.29E-08
cg00879163	7	C7orf42	Promoter	-0.3305	-3.665	0.3201	1.80E-12	1.34E-08
cg25594736	15	SMAD3	Body	-0.2122	-2.3792	0.2097	2.60E-12	1.90E-08
cg20107395	20	DOK5	Body	-0.2526	-2.6077	0.2442	2.90E-12	2.08E-08
cg13655635	9	NR4A3	Promoter	-0.241	-2.7691	0.2362	3.30E-12	2.32E-08
cg06433879	20	SNAP25	5'UTR	-0.2865	-2.7229	0.2707	3.70E-12	2.56E-08
cg04387347	16	ZFPM1	Body	0.1737	1.9826	-0.1632	5.00E-12	3.40E-08
cg18404600	2	NAGK	Promoter	-0.2343	-2.8582	0.2431	6.30E-12	4.21E-08
cg24485408	1	DMAP1	Body	-0.211	-2.4106	0.1913	6.70E-12	4.40E-08
cg09287164	2	STK11IP	Body	-0.6306	-7.6024	0.6346	8.20E-12	5.30E-08
cg24219734	6	CITED2	Promoter	-0.2825	-2.8649	0.2908	8.80E-12	5.60E-08
cg11747349	6	GPSM3;NOTCH4	Promoter	-0.2634	-2.7514	0.2718	9.30E-12	5.83E-08
cg22711676	15	ONECUT1	Body	-0.2291	-2.5592	0.2368	9.90E-12	6.11E-08
cg14427437	11	DBX1	Intergenic	-0.2144	-2.5902	0.2066	1.12E-11	6.80E-08
cg17642796	7	FZD9	Intergenic	-0.1007	-1.0202	0.08669	1.19E-11	7.12E-08
cg02490907	8	SGK3	Promoter	-0.1542	-1.7126	0.1411	1.24E-11	7.31E-08
cg02166927	17	PRPSAP2	Promoter	-0.2954	-3.3515	0.2732	1.49E-11	8.53E-08
cg10832730	15		Intergenic	-0.211	-2.4336	0.2024	1.47E-11	8.53E-08
cg16573755	2	DLX1	Intergenic	-0.2292	-2.8113	0.2275	1.69E-11	9.54E-08
cg17871966	4	INTS12;GSTCD	Promoter	-0.1921	-2.1078	0.1815	1.76E-11	9.80E-08
cg27332938	10	ZNF511;TUBGCP2	Promoter	-0.2982	-3.3714	0.2952	2.38E-11	1.31E-07
cg14803306	2	CALM2	Intergenic	-0.2437	-2.626	0.2308	2.44E-11	1.32E-07
cg14287235	14	ADCY4	Promoter	-0.2289	-2.8956	0.2435	2.85E-11	1.52E-07
cg11955727	2	FUNDC2P2	Intergenic	0.07872	-0.4369	-0.07151	2.90E-11	1.53E-07
cg17131178	8	DOCK5	Body	-0.2688	-3.0114	0.2428	3.08E-11	1.60E-07
cg10043101	17	ATP1B2	Promoter	-0.2102	-1.951	0.2002	4.21E-11	2.16E-07
cg13789236	9	RFK	Body	-0.281	-3.1143	0.2556	4.42E-11	2.24E-07
cg22159947	1	PADI2	Intergenic	-0.3853	-4.5271	0.3543	5.55E-11	2.78E-07
cg02014107	2	DLX2	Promoter	-0.2265	-3.1904	0.2419	5.68E-11	2.81E-07
cg06567525	20	ISM1	Promoter	-0.2528	-2.7114	0.242	6.00E-11	2.93E-07
cg27300397	5	KIF3A	Promoter	-0.2298	-2.8616	0.2078	6.54E-11	3.16E-07
cg14304761	9	SYK	Promoter	-0.3827	-4.0322	0.3646	7.16E-11	3.42E-07
cg25035631	1	ZMYM1	Intergenic	-0.299	-4.1687	0.2818	7.25E-11	3.42E-07
cg18204079	2	PRKCE	Body	-0.226	-2.6832	0.2068	8.86E-11	4.13E-07
cg15234946	6	RWDD1	Intergenic	0.1447	1.5536	-0.1334	1.06E-10	4.88E-07
cg08039704	17	DLX4	Body	-0.2216	-2.5993	0.2219	1.17E-10	5.33E-07
cg01240056	7	UNCX	Intergenic	-0.2537	-2.3868	0.2361	1.27E-10	5.72E-07
cg12751733	1	CDCA8	Promoter	-0.2926	-3.5234	0.2852	1.57E-10	6.99E-07
cg07692169	16	C16orf13	Body	-0.253	-2.8817	0.2428	2.01E-10	8.85E-07
cg11284842	5	NR2F1	Intergenic	-0.1926	-2.3537	0.1904	2.16E-10	9.41E-07
cg01557547	3	SHOX2	Body	-0.2476	-2.8903	0.2433	2.22E-10	9.57E-07
cg05494152	7	POR	Promoter	-0.2332	-2.5537	0.2372	2.32E-10	9.89E-07
cg06045579	16	FBXO31;MAP1LC3B	Promoter	-0.2061	-2.3772	0.1991	2.37E-10	1.00E-06
cg01631375	19	ELL	Promoter	-0.2695	-3.3465	0.2834	2.50E-10	1.03E-06
cg00215214	14	TMEM55B	Promoter	-0.2331	-2.5966	0.231	2.50E-10	1.03E-06
cg19448829	6	UBR2	Promoter	-0.1796	-1.9334	0.1716	2.62E-10	1.07E-06
cg17999376	8	GDF6	Body	-0.2485	-4.0546	0.2573	2.75E-10	1.11E-06
cg20724918	7	CCZ1B	Intergenic	-0.2467	-2.7957	0.2433	2.79E-10	1.12E-06
cg12387713	5	MSX2	Promoter	-0.2996	-3.7997	0.3159	2.89E-10	1.15E-06
cg16328007	1	RIMS3	5'UTR	-0.1926	-2.0335	0.1725	4.31E-10	1.69E-06
cg06516445	11	DCUN1D5	Promoter	-0.2623	-3.2091	0.2561	4.57E-10	1.78E-06
cg00330888	2	EPAS1	Promoter	-0.3148	-3.0985	0.2949	4.79E-10	1.85E-06
cg26035522	14	ALKBH1;C14orf156	Promoter	-0.2754	-2.659	0.2497	5.31E-10	2.03E-06
cg03911306	3	DAZL	Promoter	0.102	0.507	-0.1177	6.07E-10	2.30E-06
cg18055456	22	OSBP2	Body	-0.2077	-2.3353	0.1962	6.54E-10	2.45E-06
cg21266616	12	CRADD	Body	-0.2032	-2.9411	0.2196	6.77E-10	2.51E-06
cg06400119	7	PTPRN2	Body	0.2393	3.061	-0.2207	7.81E-10	2.87E-06
cg10550160	7	LUC7L2	Body	-0.2098	-2.8038	0.1976	9.68E-10	3.53E-06
cg12052203	11	B3GNT1	Body	-0.2773	-1.7033	0.2482	1.00E-09	3.61E-06
cg21326301	3	CCDC39	Body	-0.3035	-3.2489	0.2868	1.03E-09	3.69E-06
cg22376739	17	TOM1L2;LRRC48	Promoter	-0.2259	-2.4445	0.2044	1.70E-09	6.03E-06
cg15369821	6	QKI	Intergenic	-0.1865	-2.2862	0.1764	1.86E-09	6.54E-06
cg07270078	5	ISL1	Promoter	-0.2431	-2.9821	0.2368	2.06E-09	7.18E-06
cg09056181	10	GAD2	Body	-0.2708	-3.6752	0.3032	2.10E-09	7.26E-06
cg13205571	12	TMBIM6	Promoter	-0.4807	-5.5659	0.4626	2.36E-09	8.09E-06
cg23016080	15	FRMD5	Body	-0.2722	-2.901	0.258	2.65E-09	9.00E-06
cg03146949	19	ZNF542	Promoter	-0.2655	-3.3825	0.2858	2.77E-09	9.33E-06
cg26736321	22	CCDC134	Promoter	-0.2944	-3.0146	0.2671	3.60E-09	1.20E-05
cg26152888	4	SLAIN2	Body	-0.26	-2.8125	0.2508	3.82E-09	1.27E-05
cg01539036	20	NTSR1	Promoter	-0.5094	-5.6186	0.4841	3.90E-09	1.28E-05
cg26277456	15	AGPHD1	Promoter	-0.3987	-4.9119	0.4138	4.01E-09	0.000013069
cg18070621	17	PCYT2	Promoter	-0.2153	-2.1991	0.1932	5.14E-09	1.66E-05
cg26349976	18	CABYR	Promoter	-0.2403	-2.9713	0.2535	5.24E-09	1.68E-05
cg10043376	14	ARG2	Body	-0.4122	-4.6546	0.411	5.75E-09	1.83E-05
cg20697094	4	C4orf39;TRIM61	Promoter	-0.2429	-2.9794	0.2222	6.16E-09	1.94E-05
cg12258785	3	THRB	Promoter	-0.1816	-2.1781	0.1776	6.49E-09	2.03E-05
cg03425504	6	HIST1H2BM;HIST1H2AJ	Promoter	-0.6335	-6.8895	0.6415	6.57E-09	2.04E-05
cg05121987	6	PRSS16	Body	-0.2948	-3.7896	0.2603	6.86E-09	2.12E-05
cg05191879	8	C8orf73	Body	-0.2748	-3.2918	0.2765	8.13E-09	2.49E-05
cg12137247	1	C1orf159	5'UTR	0.04345	0.2379	-0.03783	8.99E-09	2.73E-05
cg03469910	16	LONP2	Promoter	-0.2217	-2.3643	0.2053	9.64E-09	2.91E-05
cg08328324	8	C8orf41	Promoter	-0.3742	-5.4478	0.3078	1.04E-08	3.11E-05
cg16661554	3	SOX2OT	Body	-0.3287	-4.303	0.3252	1.09E-08	3.21E-05
cg16826307	12		Intergenic	0.05866	0.713	-0.0675	1.09E-08	0.0000321
cg03821916	17	BCAS3	Body	-0.2846	-2.9306	0.2682	1.18E-08	3.45E-05
cg14464361	2	AGAP1	Body	-0.137	-1.7131	0.1433	1.30E-08	3.75E-05
cg00881585	4	PHOX2B	Intergenic	-0.2311	-2.5372	0.2294	1.30E-08	0.0000375
cg06038409	2	LOC100128731	Promoter	-0.2474	-2.4288	0.2356	1.58E-08	4.49E-05
cg08111446	20	NKAIN4;FLJ16779	Promoter	-0.3621	-5.5068	0.4185	1.57E-08	4.49E-05
cg03926025	6	HLA-E	Intergenic	0.1003	1.0249	-0.09463	1.90E-08	0.0000536
cg03710481	6	PKIB	Body	-0.3141	-3.1018	0.2561	1.99E-08	5.58E-05
cg25727572	2	ANO7	Body	-0.2177	-2.2774	0.1975	2.05E-08	5.71E-05
cg26541920	5	SLC9A3	Body	-0.2274	-2.9733	0.2337	2.18E-08	6.03E-05
cg15278262	10	FZD8	Intergenic	-0.1988	-2.0755	0.1784	2.37E-08	0.0000651
cg11811743	4	USP38	Body	-0.2097	-2.5239	0.187	2.43E-08	6.63E-05
cg00115040	22	MIR130B	Intergenic	-0.2417	-2.6927	0.2382	2.82E-08	0.0000764
cg27501878	20	BHLHE23	Promoter	-0.2988	-2.9123	0.2778	2.91E-08	7.78E-05
cg19971773	15	SLC30A4;C15orf21	Promoter	-0.1148	-1.2397	0.1042	2.91E-08	7.78E-05
cg25075147	2	WIPF1	5'UTR	-0.2895	-3.2979	0.2825	3.08E-08	8.18E-05
cg05047465	10	RAB18	Body	-0.2066	-2.3183	0.2091	3.33E-08	0.000087822
cg22184145	4	POLR2B	Body	-0.2161	-2.6644	0.217	3.39E-08	0.00008882
cg10162691	17	RND2	Body	-0.2254	-2.8336	0.2585	3.44E-08	8.95E-05
cg16260572	12	ATXN2	Promoter	-0.3003	-3.6162	0.3093	3.67E-08	9.49E-05
cg24879426	3	RHOA;TCTA	Promoter	-0.2917	-3.0286	0.2591	3.93E-08	0.000100988
cg17956819	17	MTRNR2L1	Intergenic	0.04627	0.1279	-0.04659	4.56E-08	0.000116431
cg21515283	3	ACTR8	Promoter	-0.1901	-2.4824	0.2043	5.36E-08	0.000135991
cg07683330	7	MEST	Promoter	0.04094	0.3108	-0.04382	5.91E-08	0.000149002
cg26599002	8	ST3GAL1	Intergenic	0.05025	0.3937	-0.04841	6.12E-08	0.000153332
cg04920358	8	EFCAB1	Intergenic	-0.4018	-5.3137	0.3918	6.16E-08	0.000153376
cg24394771	3	ATP1B3	Body	-0.2244	-2.4613	0.2029	6.51E-08	0.000160102
cg10191772	10	HPS6	Body	-0.4003	-4.874	0.3726	6.51E-08	0.000160102
cg12741065	22	RBFOX2	Intergenic	-0.2025	-2.5007	0.1927	6.69E-08	0.000163525
cg09730930	5	MSX2	Intergenic	-0.07218	-0.9079	0.07357	6.77E-08	0.000164478
cg22983786	14	TRIP11	Body	-0.2409	-3.224	0.2537	6.88E-08	0.000166143
cg13831141	9	OLFML2A	Body	0.06507	0.4844	-0.0552	7.32E-08	0.00017571
cg25024717	12	HOXC13	Intergenic	-0.2773	-2.3975	0.2605	7.37E-08	0.000175857
cg01295842	19	SLC35E1	Promoter	-0.2923	-2.9144	0.2842	7.52E-08	0.000178375
cg15083678	12	CACNA1C	Body	-0.06136	-0.517	0.05896	8.27E-08	0.000195011
cg02838825	1	TARBP1	Body	0.1198	1.2432	-0.1123	8.95E-08	0.000209812
cg24025995	19	MRI1	Promoter	-0.2693	-2.7424	0.2407	9.12E-08	0.000212554
cg26662007	1	WDR47	Promoter	-0.3257	-3.7792	0.3403	9.55E-08	0.000221289
cg09189978	22	ANKRD54;MIR658	Promoter	-0.04878	-0.2337	0.03896	9.90E-08	0.000226777
cg21088686	8	RSPO2	Body	-0.2605	-4.1207	0.2565	9.89E-08	0.000226777
cg10088041	15	LOC145663;GATM	Promoter	-0.3131	-3.2947	0.2821	1.00E-07	0.000227767
cg00286701	7	C7orf27	Body	-0.06448	-0.6322	0.06209	1.02E-07	0.000231009
cg22356593	1	KCTD3	Body	-0.3141	-3.3318	0.3179	1.09E-07	0.000245476
cg09565404	5	FER	Promoter	-0.2332	-2.7691	0.2417	1.10E-07	0.000246344
cg11694026	1	ZC3H12A	Intergenic	0.03747	0.3163	-0.03616	1.12E-07	0.00024943
cg01448341	20	CTNNBL1	Promoter	-0.222	-2.3588	0.2206	1.17E-07	0.000259125
cg13845982	20	GATA5	Promoter	-0.3355	-3.6693	0.3173	1.26E-07	0.000277525
cg09863028	2	PASK	Body	0.07458	0.5345	-0.06141	1.34E-07	0.000291937
cg13469058	17	PLEKHM1P	Promoter	-0.4702	-5.2852	0.4475	1.34E-07	0.000291937
cg16194540	10	GLRX3	Body	-0.2234	-2.2638	0.1926	1.43E-07	0.000309861
cg24243375	6	TRIM26	Promoter	-0.3338	-3.9971	0.3198	1.49E-07	0.000319409
cg02758053	19	U2AF2	Body	-0.1073	-0.7254	0.09699	1.49E-07	0.000319409
cg01520972	14	CHURC1-FN	Intergenic	-0.2098	-2.5888	0.2096	1.51E-07	0.000321975
cg09659443	5	SKP1	Promoter	-0.1152	-1.3356	0.126	1.56E-07	0.000330876
cg06866416	16	LOC595101	Promoter	-0.3139	-3.3853	0.3232	1.59E-07	0.000335464
cg14199837	1	VPS72	Promoter	0.06497	0.5856	-0.06195	1.60E-07	0.000335807
cg22215737	17	CXCL16;ZMYND15	Promoter	-0.3323	-3.5978	0.2994	1.62E-07	0.000336481
cg16090885	14	MARK3	Promoter	-0.2973	-2.9681	0.2659	1.62E-07	0.000336481
cg17942639	2	RPRM	Body	-0.4039	-5.0457	0.3962	1.65E-07	0.000340945
cg17987649	6	UBD	Body	0.0428	0.3695	-0.03793	1.77E-07	0.000363866
cg21311736	6	MYLIP	Intergenic	0.0454	0.377	-0.04394	1.80E-07	0.000368145
cg06188229	1	MIXL1	Body	-0.4002	-5.1375	0.4064	1.92E-07	0.000390695
cg27287882	3	ZNF589	Promoter	-0.7656	-8.4379	0.7477	1.98E-07	0.000400869
cg05658717	12	KSR2	Promoter	-0.3287	-4.0225	0.2977	2.04E-07	0.000410941
cg07636095	6	HIST1H2BL	Intergenic	-0.2222	-2.071	0.197	2.06E-07	0.000412895
cg01544903	16	MT1G	Intergenic	-0.3725	-5.1494	0.4038	2.09E-07	0.000416824
cg07014126	6	THBS2	Intergenic	-0.07562	-0.8775	0.07646	2.26E-07	0.000448497
cg20211463	8	SLCO5A1	Body	-0.2377	-2.8921	0.2172	2.57E-07	0.000507504
cg14967868	4	SPATA4	Body	-0.2442	-2.3436	0.2163	2.62E-07	0.000514842
cg14637253	9	IPPK	Body	-0.2477	-2.8176	0.2327	2.84E-07	0.00055535
cg01470637	2	DNAJC10	Promoter	-0.3744	-3.8545	0.3653	2.91E-07	0.000566276
cg26933422	5	MGAT1	Promoter	-0.3166	-3.7221	0.2875	2.95E-07	0.000571287
cg07667115	18	SEH1L	Promoter	-0.2157	-2.3125	0.2099	2.98E-07	0.000574322
cg19859486	3	SACM1L	Promoter	-0.4349	-5.6244	0.4117	3.15E-07	0.000604181
cg15531403	8	NPBWR1	Promoter	-0.4281	-5.1332	0.4409	3.21E-07	0.000612757
cg02786368	2	ORC2L	5'UTR	-0.02688	-0.1493	0.02925	3.58E-07	0.000680147
cg05210886	1	EFCAB2	Promoter	0.04992	0.4195	-0.05439	3.65E-07	0.000690175
cg24181213	8	IMPA1	Body	0.04828	0.2588	-0.04547	3.75E-07	0.000705755
cg04177517	19	GPATCH1	Promoter	0.0598	0.4056	-0.05799	3.78E-07	0.000708077
cg15993354	19	PRDX2	Body	-0.06103	-0.433	0.05122	3.82E-07	0.000712242
cg03370588	15	MYO5A	Promoter	-0.1454	-1.5108	0.1452	3.86E-07	0.000716368
cg09797031	1	C1orf124;EXOC8	Promoter	-0.319	-3.9382	0.3186	3.99E-07	0.000737082
cg03539717	19	GADD45GIP1	Body	-0.0347	-0.4023	0.03449	4.11E-07	0.000755767
cg26682094	1	AGBL4	Promoter	-0.2227	-3.0423	0.221	4.29E-07	0.000781695
cg03404662	9	SUSD1	Promoter	0.08068	0.8533	-0.07561	4.28E-07	0.000781695
cg21653184	19	ZSCAN18	Body	-0.2302	-3.1879	0.2381	4.34E-07	0.000787227
cg17366013	6	HCRTR2	Intergenic	0.03632	0.4489	-0.0414	4.74E-07	0.00085591
cg02164574	2	HOXD10	Intergenic	-0.2012	-2.2549	0.1861	4.78E-07	0.000859262
cg11410813	5	FBXO4	Promoter	-0.3005	-3.5311	0.2785	4.82E-07	0.000862584
cg14863978	7	GBX1	Promoter	-0.05426	-0.2969	0.048	4.98E-07	0.000886878
cg22835852	10	KCNK18	Intergenic	-0.2068	-2.8694	0.1936	5.00E-07	0.000886878
cg16909660	8	DLGAP2	5'UTR	0.04909	0.6415	-0.05671	5.08E-07	0.000893164
cg09815927	17	ELP2P;GEMIN4	Promoter	-0.5174	-7.2186	0.5821	5.08E-07	0.000893164
cg14123427	14	MEG3	Body	-0.01648	-0.2151	0.01909	5.18E-07	0.000906769
cg26775961	4	UTP3	Promoter	-0.3949	-4.0307	0.3354	5.63E-07	0.000981258
cg00614157	5	REEP5	Promoter	-0.185	-1.8763	0.168	6.22E-07	0.001079396
cg21049361	6	KIAA1949;NRM	Promoter	-0.02865	-0.2797	0.026	6.66E-07	0.001150771
cg08995662	19	CPAMD8	Promoter	-0.09549	-0.7271	0.07825	6.81E-07	0.001171639
cg25019631	1	CASP9	Promoter	-0.6412	-6.6932	0.6074	6.90E-07	0.00118205
cg22834713	6	ZNF311	Intergenic	-0.2643	-3.0693	0.2435	7.10E-07	0.001211136
cg12949927	7	ZNF138	Intergenic	0.06556	-0.4823	-0.0643	7.19E-07	0.001221292
cg18327056	2	KCNK3	Promoter	-0.05067	-0.6328	0.06391	7.42E-07	0.001255041
cg20525461	12	CDKN1B	Intergenic	-0.2481	-2.2503	0.2162	7.49E-07	0.001261558
cg26453592	16	PGP	Promoter	-0.5596	-5.7157	0.5025	7.56E-07	0.001266078
cg15879533	17	TEX14	Body	-0.2133	-2.1889	0.1943	7.58E-07	0.001266078
cg00351054	12	SBNO1	Intergenic	0.05354	0.4909	-0.04635	7.66E-07	0.001274131
cg04983606	1	FAM20B	5'UTR	-0.1991	-1.9011	0.21	7.79E-07	0.001290401
cg25946681	12	PXN	Body	-0.05443	-0.8004	0.06159	7.99E-07	0.001318084
cg26551688	8	AZIN1	Intergenic	-0.2423	-2.7409	0.2166	8.29E-07	0.001361969
cg04852103	1	ACBD6	Body	-0.3081	-3.0228	0.3212	8.59E-07	0.001399782
cg08932994	13	SUGT1L1	Body	0.03076	0.267	-0.03168	8.57E-07	0.001399782
cg12138063	19	C19orf44;CALR3	Promoter	-0.2641	-2.8719	0.2546	8.98E-07	0.00145741
cg13542022	19	SERTAD1	Promoter	-0.1293	-1.3117	0.1189	9.11E-07	0.001472547
cg02726291	3	GP9	Promoter	0.04296	0.6933	-0.05106	9.21E-07	0.001482732
cg14200826	19	RTN2	Body	-0.2528	-2.7028	0.2622	9.32E-07	0.001490083
cg21871583	3	SH3BP5	Promoter	-0.05656	-0.4465	0.0577	9.33E-07	0.001490083
cg14534987	2	CGREF1	Promoter	-0.08894	-0.7969	0.1009	9.59E-07	0.001522668
cg12059309	12	CNOT2	Body	0.04411	0.3672	-0.03888	9.61E-07	0.001522668
cg14386870	16	SNORA10;SNORA64;RPS2	Promoter	-0.06251	-0.4579	0.05117	9.74E-07	0.001537191
cg02656959	1	NBPF3	Body	0.01834	0.2143	-0.02597	9.78E-07	0.001537451
cg04644624	22	TBC1D10A	Body	-0.1362	-1.5708	0.1302	9.95E-07	0.001558065
cg10303978	16	CYLD	Intergenic	0.1136	1.746	-0.1261	1.00E-06	0.001559802
cg21249729	9	C9orf116;MRPS2	Promoter	-0.04572	-0.4137	0.04734	1.02E-06	0.001584831
cg16326998	7	FBXL18	Body	-0.06778	-0.3895	0.05762	1.05E-06	0.001625145
cg08206267	19	FCHO1	Promoter	-0.1451	-2.0026	0.1572	1.08E-06	0.001665148
cg16214179	3	TSEN2	Promoter	-0.2534	-3.3406	0.3022	1.12E-06	0.001720204
cg17133724	18	ZNF521	Promoter	-0.497	-5.1449	0.4383	1.16E-06	0.00177484
cg26681354	14	GCH1	Body	-0.2255	-2.5989	0.2112	1.17E-06	0.001776579
cg14749448	11	LTBP3	Promoter	-0.06077	-0.3117	0.05586	1.17E-06	0.001776579
cg24018765	5	RAD1;BRIX1	Promoter	-0.1952	-2.3358	0.1897	1.18E-06	0.001785002
cg08211306	6	ENPP4	Body	-0.3578	-3.6726	0.3291	1.20E-06	0.001808432
cg06488775	19	CCL25	Intergenic	-0.2501	-2.8809	0.2477	1.21E-06	0.001816672
cg04275172	2	FBLN7	Body	0.0511	0.3857	-0.04477	1.22E-06	0.001824851
cg02055483	11	NPAS4	Promoter	-0.1102	-1.4542	0.1104	1.23E-06	0.00183297
cg03087610	10	AIFM2	5'UTR	-0.242	-2.3488	0.2068	1.26E-06	0.001856967
cg16558659	16	NLRC3	Body	0.09381	1.118	-0.0936	1.26E-06	0.001856967
cg21008709	3	SEC22C	5'UTR	-0.1003	-1.2556	0.1067	1.26E-06	0.001856967
cg02227919	2	LOC440925	Body	-0.2317	-3.3369	0.2445	1.27E-06	0.001864849
cg00114084	1	AK2	Promoter	-0.2515	-2.3897	0.2368	1.29E-06	0.001887303
cg07710883	11	CAPN1	Body	0.06416	0.5388	-0.05247	1.31E-06	0.001902675
cg04554929	8	DCSTAMP	Intergenic	-0.2446	-3.2669	0.2423	1.31E-06	0.001902675
cg03243450	5	NDUFS6;MRPL36	Promoter	-0.08803	-1.2926	0.08975	1.32E-06	0.001910278
cg23939001	4	TMEM175	5'UTR	0.2129	2.4638	-0.206	1.35E-06	0.001939689
cg08546805	12		Intergenic	-0.07876	-0.5562	0.06279	1.35E-06	0.001939689
cg13470112	1	CROCCL1	Body	0.05535	0.5529	-0.05415	1.38E-06	0.001968681
cg04474988	10	EBF3	Intergenic	-0.07087	-0.4258	0.06352	1.38E-06	0.001968681
cg15454895	22	MIAT	Promoter	-0.2632	-2.7768	0.2717	1.42E-06	0.00201856
cg10036402	14	POMT2;GSTZ1	Promoter	-0.06137	-0.2878	0.05551	1.43E-06	0.002025593
cg26375259	19	EEF2	Promoter	-0.3763	-3.7752	0.3543	1.44E-06	0.002032575
cg22739477	2	CREB1	Promoter	-0.287	-3.4217	0.3214	1.49E-06	0.002095771
cg12364741	5	YTHDC2	Intergenic	-0.2842	-3.3886	0.2962	1.52E-06	0.002130493
cg13548543	9	DNAI1;C9orf25	Promoter	-0.08756	-1.05	0.0918	1.53E-06	0.002137037
cg00463859	1	TCEA3	Body	-0.03948	-0.5948	0.0458	1.54E-06	0.002143536
cg08857063	6	TFAP2B	Body	-0.2408	-2.5199	0.2189	1.56E-06	0.002156399
cg05992235	6	VEGFA	Intergenic	0.04714	0.5879	-0.04894	1.56E-06	0.002156399
cg00774458	6	TUBB	Body	0.04587	-0.2789	-0.04457	1.57E-06	0.002162764
cg04065867	8		Intergenic	0.04814	0.404	-0.04675	1.60E-06	0.002196543
cg09357831	7	MOSPD3	Intergenic	0.04046	0.3276	-0.03743	1.69E-06	0.00231218
cg16959787	13		Intergenic	-0.1902	-2.3428	0.1888	1.71E-06	0.002331585
cg14489366	9	PRUNE2	Promoter	-0.0566	-0.3326	0.05148	1.72E-06	0.00233727
cg11628021	19	PLVAP	Intergenic	0.02947	0.423	-0.03627	1.73E-06	0.002342917
cg12785689	20	EIF6	Body	-0.09487	-0.8287	0.08848	1.75E-06	0.002362023
cg19470372	19	EML2	Intergenic	-0.1805	-1.8313	0.1547	1.76E-06	0.002367549
cg06744585	19	NFIX	Body	-0.1183	-1.3765	0.0967	1.78E-06	0.002386444
cg04026699	6		Intergenic	-0.08324	-0.5036	0.06846	1.86E-06	0.002485388
cg16824282	3	GP9	Promoter	0.0466	0.6039	-0.04719	1.91E-06	0.00254372
cg04493000	22	FAM19A5	Body	-0.09843	-0.8406	0.07637	1.93E-06	0.002561845
cg15251385	12	SLC2A14	Promoter	-0.1917	-2.6464	0.1952	2.01E-06	0.00265923
cg20744217	11	CORO1B	Promoter	-0.07266	-0.5607	0.06803	2.06E-06	0.002716415
cg23924753	14	SEL1L	Body	0.03804	0.2264	-0.03353	2.07E-06	0.002720652
cg00958451	15	ANKDD1A	Body	-0.03535	-0.3486	0.03218	2.08E-06	0.002724861
cg12033781	1	ADAR	Promoter	-0.2397	-2.6204	0.2062	2.10E-06	0.002742101
cg19630951	5	DPYSL3	3'UTR	0.03977	0.3199	-0.03812	2.13E-06	0.002763272
cg19817882	1	LEFTY1	Body	-0.0681	-0.7077	0.06356	2.13E-06	0.002763272
cg06942637	1	SNAPIN	3'UTR	-0.08978	-1.0325	0.09754	2.14E-06	0.002767289
cg27146808	19	SAMD1	Body	-0.339	-4.194	0.3352	2.17E-06	0.00279706
cg18525126	10	BMPR1A	5'UTR	-0.04145	-0.3447	0.03791	2.21E-06	0.002830417
cg00751386	2	CTNNA2	Body	-0.04932	-0.4858	0.05322	2.21E-06	0.002830417
cg13561948	6	ZBTB9	Body	-0.5547	-5.5249	0.5093	2.24E-06	0.002850624
cg07930620	12	LTA4H	Intergenic	-0.06944	-0.529	0.06577	2.24E-06	0.002850624
cg13525071	6	EXOC2	Intergenic	0.1133	1.5128	-0.1201	2.25E-06	0.002854289
cg25456468	12	HOXC9	Body	-0.2604	-3.2831	0.2422	2.29E-06	0.002886761
cg10728214	13	SLC46A3	Intergenic	0.02515	0.2994	-0.02781	2.29E-06	0.002886761
cg17874528	15	KLHL25	Promoter	-0.242	-2.2767	0.2241	2.33E-06	0.002909735
cg09235138	15	RAD51	Body	-0.08472	-0.7905	0.08412	2.32E-06	0.002909735
cg21110873	12		Intergenic	0.03904	0.2027	-0.03453	2.33E-06	0.002909735
cg15719126	11	MAPK8IP1	Promoter	-0.2712	-2.7335	0.2389	2.38E-06	0.002962945
cg21518974	3	CADM2	Body	0.02752	0.2084	-0.02702	2.43E-06	0.003015826
cg22830113	2	BIN1	Intergenic	-0.3259	-3.7954	0.3074	2.46E-06	0.003043635
cg05188837	16	JPH3	Intergenic	-0.03686	-0.521	0.03979	2.59E-06	0.003184818
cg05471523	3	ABHD5	Intergenic	-0.2703	-3.6695	0.2933	2.59E-06	0.003184818
cg24272254	7	ADAP1	Body	0.04509	0.4573	-0.05042	2.60E-06	0.003187338
cg26593997	16	RPS15A	Promoter	-0.0939	-0.8164	0.08518	2.61E-06	0.003189842
cg10765909	12	AAAS	Promoter	-0.06862	-0.7796	0.06719	2.62E-06	0.003192331
cg25338843	17	FAM171A2	Promoter	-0.09062	-0.8055	0.0955	2.68E-06	0.003245707
cg25195643	15	SNORD115-15;SNORD115-21;SNORD115-26	Promoter	0.03997	0.3566	-0.03784	2.68E-06	0.003245707
cg11619549	7	ZNF394	Body	-0.2081	-2.5281	0.221	2.79E-06	0.003368749
cg03949391	1	PTGFR	Body	-0.2756	-3.1832	0.2878	2.89E-06	0.003479013
cg00107603	19	GATAD2A	5'UTR	-0.2268	-2.7608	0.2295	2.91E-06	0.003492601
cg03860400	11	BTBD10	Promoter	-0.05586	-0.7543	0.05905	2.94E-06	0.003518074
cg18355869	19	RPL28	Promoter	-0.2074	-2.3983	0.2007	2.95E-06	0.003519534
cg06916706	16	CORO7	Body	-0.2119	-2.5995	0.2178	2.97E-06	0.003532881
cg07508942	7	WIPI2	Body	0.1012	1.0403	-0.1018	2.99E-06	0.003546149
cg05759316	1	NOTCH2NL	Body	0.04889	0.3306	-0.0405	3.08E-06	0.003642114
cg13943249	1	HAX1	Promoter	-0.4408	-4.3708	0.4019	3.17E-06	0.003737514
cg04964676	6	RAB23	Intergenic	0.04794	0.5716	-0.05124	3.20E-06	0.003761821
cg03048654	10	VAX1	Body	-0.1786	-2.545	0.1854	3.26E-06	0.003821149
cg14260709	7	PTPRN2	Body	0.0689	0.8812	-0.06883	3.27E-06	0.003821696
cg17105358	1	UAP1	5'UTR	-0.2864	-3.949	0.2745	3.40E-06	0.003950593
cg26273127	4	LOC93622	Intergenic	-0.06475	-0.1252	0.05754	3.40E-06	0.003950593
cg03770548	14	CDH24	5'UTR	-0.04372	-0.4772	0.04828	3.42E-06	0.003962347
cg04730355	14	SAV1	Body	-0.2034	-1.9946	0.1736	3.51E-06	0.0040549
cg20080702	10	DDIT4	Intergenic	-0.04012	-0.4253	0.03993	3.61E-06	0.00415844
cg03312366	2	SIX3	Intergenic	-0.06111	-0.2801	0.05523	3.65E-06	0.00419247
cg05254095	16	ZDHHC7	3'UTR	0.05939	0.4548	-0.04744	3.67E-06	0.004203398
cg22920824	12	SENP1;PFKM	Promoter	-0.2859	-3.2414	0.2711	3.78E-06	0.004317051
cg15084945	3	SNORA62;RPSA	Promoter	0.04943	0.3609	-0.0427	3.87E-06	0.004407281
cg04612869	4	FAM13A	Body	0.02081	0.2002	-0.02143	3.94E-06	0.004459105
cg22957381	1	KCND3	Promoter	-0.3	-3.1528	0.27	3.96E-06	0.004459105
cg04891165	1	SMYD3	Body	0.03082	0.309	-0.03056	3.94E-06	0.004459105
cg24758173	10	SUFU;ACTR1A	Promoter	-0.06998	-0.6478	0.0662	3.96E-06	0.004459105
cg07089020	3		Intergenic	0.01736	0.3145	-0.02682	4.03E-06	0.004525216
cg15203618	11	CCDC83	Intergenic	0.07109	0.7416	-0.06508	4.27E-06	0.004781315
cg07377985	10	MKI67	Intergenic	-0.08955	-0.5598	0.07783	4.47E-06	0.004991322
cg00630583	12	PXMP2;POLE	Promoter	-0.2229	-3.0814	0.2299	4.51E-06	0.005008086
cg12151542	10	ZNF438	Intergenic	0.04679	0.2665	-0.03978	4.51E-06	0.005008086
cg19374303	19	PTPRS	Body	0.04042	0.4722	-0.04604	4.54E-06	0.005013623
cg20746702	1	ITLN1	Intergenic	-0.0422	-0.9356	0.0457	4.54E-06	0.005013623
cg13714067	14	CKB	Promoter	-0.1863	-2.291	0.1786	4.57E-06	0.005032888
cg19739468	4	WHSC2	Body	0.1419	1.7186	-0.1282	4.60E-06	0.005052048
cg03396005	18	APCDD1	Body	0.07302	0.8197	-0.07652	4.65E-06	0.005065328
cg05943860	16	GALNS	Body	-0.07035	-0.6067	0.06075	4.63E-06	0.005065328
cg27649653	19	ZNF8	Promoter	-0.0517	-0.2061	0.03935	4.64E-06	0.005065328
cg07470570	7	AUTS2	Body	0.1272	1.4877	-0.1298	4.70E-06	0.00509212
cg18182148	1	GFI1	Promoter	-0.06121	-0.4902	0.07553	4.70E-06	0.00509212
cg15789055	6	RING1	Body	-0.0829	-1.1784	0.0874	4.83E-06	0.005218861
cg27109030	19	GNG7	Promoter	-0.06918	-0.4048	0.05844	4.88E-06	0.005258712
cg03455644	2	ETAA1	Intergenic	0.03983	0.4916	-0.0435	4.91E-06	0.005276855
cg17318990	12	LOC338758	Promoter	0.05615	0.6487	-0.05897	4.93E-06	0.005280781
cg06849977	22	MB	Promoter	-0.1086	-1.4451	0.115	4.94E-06	0.005280781
cg21559117	18	ROCK1	Intergenic	0.02786	0.1154	-0.02333	4.99E-06	0.005320043
cg13150977	15	UBE2QP1	Promoter	-0.04937	-0.1464	0.05194	5.12E-06	0.005444163
cg08869118	12	MLXIP	Body	-0.02636	-0.2144	0.02867	5.17E-06	0.005482785
cg16136385	11	CKAP5	5'UTR	-0.04957	-0.4022	0.04387	5.20E-06	0.005485576
cg08853659	3	CLSTN2	Body	-0.4079	-5.7594	0.4126	5.20E-06	0.005485576
cg11201040	1	PRELP	3'UTR	-0.3442	-3.9379	0.304	5.22E-06	0.005492221
cg26308133	19	ACTL9	Promoter	0.08912	0.8841	-0.08077	5.29E-06	0.005551301
cg11159666	17	SDK2	Body	0.07358	0.8659	-0.07497	5.35E-06	0.005599606
cg14270193	17	ASGR1	Body	0.02251	0.2767	-0.02416	5.37E-06	0.005605902
cg09911521	19	NRTN	3'UTR	0.04987	0.4361	-0.04636	5.48E-06	0.005701479
cg16198571	5	RAPGEF6	Promoter	-0.1445	-1.9642	0.1531	5.49E-06	0.005701479
cg15555402	12	AEBP2	Body	-0.05949	-0.4127	0.05492	5.54E-06	0.005723748
cg10739556	7	HOXA7	Intergenic	-0.08429	-1.1384	0.0875	5.53E-06	0.005723748
cg11223735	10	MGMT	Body	0.03552	0.3051	-0.03157	5.57E-06	0.005739949
cg10585600	15	TARSL2	Promoter	-0.2943	-3.6289	0.2842	5.62E-06	0.005761851
cg26773803	7	ZNF783	Promoter	-0.2303	-2.561	0.2123	5.61E-06	0.005761851
cg26944851	10	PTF1A	Intergenic	-0.2881	-2.8503	0.2552	5.80E-06	0.005931225
cg18105279	1	SELP	Body	-0.2858	-3.3608	0.2637	6.12E-06	0.006226696
cg01700035	16	ZNF668	5'UTR	0.04866	0.4239	-0.04305	6.11E-06	0.006226696
cg13290719	4		Intergenic	0.04963	0.375	-0.04576	6.19E-06	0.006281972
cg01854420	3	MIR548G;C3orf26	Body	-0.1353	-1.2327	0.1361	6.22E-06	0.006296478
cg04935436	20	FOXS1	Intergenic	0.05044	0.6896	-0.05884	6.30E-06	0.006361397
cg17297216	15	IGF1R	Body	-0.2045	-1.8692	0.1938	6.33E-06	0.00637563
cg00161367	6	MTRF1L	Body	-0.416	-4.2614	0.3909	6.56E-06	0.006590728
cg14997702	12	SLCO1B1	5'UTR	0.02494	0.2264	-0.02395	6.59E-06	0.006604317
cg22872033	14	HNRNPC	5'UTR	-0.2238	-2.3354	0.224	6.66E-06	0.006641263
cg12186410	8	NPM2	Promoter	-0.403	-5.027	0.4023	6.66E-06	0.006641263
cg06243452	6	ECHDC1	Intergenic	0.02596	0.2548	-0.02364	6.82E-06	0.006783937
cg13299025	6	HCG9	Body	-0.2236	-2.5701	0.2067	6.92E-06	0.00686637
cg17985746	6	C6orf170	Body	-0.06887	-0.8428	0.07264	6.97E-06	0.006898906
cg01174428	10	BEND7	Body	0.03764	0.3029	-0.03349	7.01E-06	0.006921408
cg20248442	19	CIC	Intergenic	-0.1399	-1.5656	0.1203	7.04E-06	0.00693395
cg24708006	6	TBX18	Intergenic	-0.05687	-0.6048	0.05795	7.07E-06	0.006946431
cg10778841	10	SORCS3	Body	-0.1887	-2.4469	0.2082	7.12E-06	0.006978453
cg23531873	3	TOP2B	Promoter	-0.2431	-2.3962	0.2204	7.19E-06	0.007029873
cg06640279	1	FAIM3	Body	-0.1419	-1.6709	0.1479	7.26E-06	0.007049097
cg22212156	20	SNTA1	Body	-0.07237	-0.5577	0.06038	7.28E-06	0.007049097
cg01573175	20	ZBTB46	Body	0.0433	0.1873	-0.03795	7.26E-06	0.007049097
cg26147664	3	ZNF717	Intergenic	0.02056	0.1911	-0.02172	7.27E-06	0.007049097
cg07022764	14	ASPG	Body	-0.06463	-0.7973	0.07255	7.36E-06	0.00707529
cg26970795	12	FAM90A1	Intergenic	0.03826	0.32	-0.03982	7.35E-06	0.00707529
cg04885410	8	PLEC	Intergenic	0.05543	0.5937	-0.05504	7.35E-06	0.00707529
cg25661781	17	WIPI1	Promoter	-0.2014	-1.8512	0.2006	7.44E-06	0.007118056
cg22696252	3	ARL6	Intergenic	-0.07832	-0.4668	0.07417	7.43E-06	0.007118056
cg04908382	14	AHNAK2	Body	0.0256	0.3084	-0.0271	7.57E-06	0.007225187
cg19824055	6	HS3ST5	Intergenic	0.04743	0.5943	-0.05178	7.61E-06	0.007246112
cg18649283	5	DOK3	Body	-0.07818	-0.8585	0.07152	7.63E-06	0.00724794
cg25801746	8	PPP1R3B	Intergenic	0.04662	0.4539	-0.04506	7.67E-06	0.007268712
cg12885549	2	MIR548N	Body	-0.3417	-3.6858	0.3395	7.71E-06	0.007289387
cg27046659	10	CAMK2G	Promoter	-0.09438	-0.8695	0.08244	7.82E-06	0.007358675
cg22772698	20	ZBP1	Promoter	0.04124	0.5743	-0.04356	7.81E-06	0.007358675
cg05721830	1	MEAF6	Promoter	-0.1903	-2.3884	0.1885	7.86E-06	0.007378994
cg06177350	16	TXNDC11	Promoter	-0.1349	-1.1516	0.1329	7.93E-06	0.007427316
cg11530678	15	SMAD6	Intergenic	0.0547	0.6385	-0.05112	7.95E-06	0.007428691
cg20258083	10	CPEB3	Body	0.04236	0.4219	-0.03999	8.13E-06	0.007579221
cg08443845	21	RUNX1	Promoter	-0.2314	-2.7897	0.2382	8.33E-06	0.007729719
cg10361060	14	FLRT2	Intergenic	0.04085	0.352	-0.03494	8.32E-06	0.007729719
cg11227628	12	SOCS2	5'UTR	-0.4997	-6.9823	0.4884	8.37E-06	0.007731045
cg27432036	17	ZBTB4	Body	-0.06882	-0.4307	0.06022	8.37E-06	0.007731045
cg05439814	16	RBBP6	Promoter	-0.2047	-2.0625	0.1916	8.47E-06	0.007805426
cg09279736	6	RNF39	Body	-0.121	-1.9785	0.1511	8.53E-06	0.007842689
cg08078137	12	AEBP2	Body	-0.07316	-0.4387	0.05895	8.63E-06	0.007916475
cg25953012	14	RPS29	Body	-0.07486	-0.7113	0.07115	8.66E-06	0.007925857
cg06151505	3	BPESC1	Intergenic	0.03347	0.2172	-0.02903	8.83E-06	0.008063037
cg10276302	7	WDR91	Promoter	-0.07017	-0.4857	0.06685	8.88E-06	0.008090265
cg10009224	4	PCGF3	Body	0.133	1.4803	-0.1203	9.10E-06	0.008262255
cg19543348	7	MIR4283-1	Intergenic	0.03331	0.3257	-0.03308	9.11E-06	0.008262255
cg10850197	6	ATG5	5'UTR	-0.3844	-4.135	0.3932	9.40E-06	0.008429907
cg07996880	19	HSD17B14	Body	0.06058	0.7188	-0.06756	9.37E-06	0.008429907
cg06655560	10	ZDHHC16;EXOSC1	Promoter	-0.2508	-2.6263	0.243	9.34E-06	0.008429907
cg15271132	3	PRSS42	Intergenic	0.03646	0.2607	-0.03144	9.33E-06	0.008429907
cg06556648	8	POTEA	Intergenic	0.02831	0.1083	-0.02514	9.38E-06	0.008429907
cg21537122	1	ACADM	Promoter	0.04286	0.4319	-0.04588	9.48E-06	0.008482674
cg07924703	8	SORBS3	Promoter	-0.3918	-4.4628	0.4055	9.53E-06	0.008508422
cg27066162	15	C15orf17	Promoter	-0.06527	-0.7709	0.06468	9.68E-06	0.008623138
cg07852735	8	GGH	Promoter	-0.2554	-2.5095	0.2169	9.79E-06	0.00868107
cg06853376	5	PHAX	Body	-0.07297	-0.4195	0.06632	9.78E-06	0.00868107
cg07786668	16	ZFHX3	5'UTR	0.07374	0.5268	-0.1149	9.81E-06	0.00868107
cg08131547	19	ZNF121	5'UTR	0.05713	0.6236	-0.0571	9.93E-06	0.008767906
cg03074244	11	CD3D	Body	-0.04367	-0.6373	0.04787	0.00001	0.008790987
cg12813709	11	PHRF1;LOC143666	Promoter	-0.06013	-0.3244	0.05323	0.00001	0.008790987
cg23224356	2	ANKRD36B	Promoter	-0.1059	-1.7589	0.1121	0.0000101	0.008840124
cg05614952	12	GOLGA3	Body	-0.07195	-0.7932	0.06537	0.0000101	0.008840124
cg08079806	11	EFEMP2	Body	0.09994	0.9197	-0.08772	0.0000102	0.0089082
cg15458892	17	KRTAP4-3	Promoter	0.04606	0.567	-0.04659	0.0000103	0.00897598
cg00595163	6	GPSM3;NOTCH4	Body	-0.2643	-2.4784	0.2427	0.0000104	0.009023891
cg07278624	12	TCP11L2	Body	-0.0938	-0.9443	0.09456	0.0000104	0.009023891
cg11653176	17	XYLT2	Intergenic	0.04755	0.5123	-0.0449	0.0000106	0.009157783
cg20826671	4	FGG	Intergenic	0.0452	0.4704	-0.04721	0.0000106	0.009157783
cg06123976	22	GAB4	Promoter	0.03583	0.2979	-0.03203	0.0000107	0.009184793
cg09780241	4	PITX2	Intergenic	-0.1852	-2.7661	0.2253	0.0000107	0.009184793
cg20272015	5	RASGEF1C	Intergenic	-0.5038	-6.2546	0.469	0.0000107	0.009184793
cg07068998	1	NRAS;CSDE1	Promoter	-0.05153	-0.4362	0.04739	0.0000108	0.009231099
cg08949862	2	OTX1	Promoter	-0.06821	-0.4821	0.06092	0.0000108	0.009231099
cg15082648	11	CHID1	Body	0.03523	0.6676	-0.05253	0.0000109	0.009277011
cg04559183	1	MORN1;RER1	Promoter	-0.4018	-4.7717	0.4165	0.0000109	0.009277011
cg18591107	7	DLX6AS;DLX6	Body	-0.3509	-3.367	0.3464	0.000011	0.009342286
cg23340613	2	CCDC75;HEATR5B	Promoter	-0.2558	-2.6403	0.2549	0.0000111	0.009387439
cg03694795	17	SC65	Body	0.02855	0.4393	-0.03568	0.0000111	0.009387439
cg25938262	8	GGH	Promoter	-0.2033	-1.6551	0.209	0.0000112	0.009432212
cg06706024	6	HGC6.3	Body	0.06811	0.9693	-0.07185	0.0000112	0.009432212
cg17143192	8	CLDN23	Body	-0.2588	-3.2104	0.2822	0.0000114	0.009560474
cg25411699	7	ELMO1	5'UTR	-0.06273	-0.3726	0.05463	0.0000114	0.009560474
cg17865752	2	CCNT2	Promoter	-0.1392	-2.0016	0.1518	0.0000116	0.009687668
cg26053771	17	SLC25A35;RANGRF	Body	0.07125	0.8814	-0.06925	0.0000116	0.009687668
cg04151146	19	FLJ25328	Promoter	0.02402	0.317	-0.03005	0.0000118	0.009793487
cg10318510	14	PRKD1	Promoter	-0.06065	-0.2667	0.05284	0.0000118	0.009793487
cg14078101	9	UHRF2	Promoter	0.06076	0.8017	-0.06679	0.0000118	0.009793487
cg21179412	5	FAM159B	Body	0.03767	0.4057	-0.03729	0.0000119	0.009835755
cg14162086	9	MVB12B	Intergenic	-0.2956	-2.8932	0.2636	0.0000119	0.009835755
cg20801464	18	TGIF1	Body	-0.4644	-4.9297	0.4246	0.0000121	0.009980483
cg01691696	8	DEFB1	Body	-0.04554	-0.6128	0.04621	0.0000122	0.00998082
cg04333296	17	LOC653653	Promoter	-0.05585	-0.5543	0.05159	0.0000122	0.00998082
cg19403653	3	MFSD1	Promoter	-0.1903	-2.3958	0.1825	0.0000122	0.00998082
cg05740808	2	TSSC1	Body	0.05615	0.8269	-0.06182	0.0000122	0.00998082
cg10312101	11	OR4C46	Intergenic	0.03556	0.2753	-0.03117	0.0000124	0.010041971
cg04438818	17	DNAH2	Intergenic	-0.2853	-2.4305	0.2566	0.0000124	0.010041971
cg25018357	1	FAM110D	Intergenic	-0.1089	-0.8873	0.1038	0.0000124	0.010041971
cg05711047	2	ACTR3BP2	Intergenic	0.03208	0.3266	-0.03831	0.0000124	0.010041971
cg05897316	3	ZNF621	Intergenic	-0.02959	-0.2694	0.02493	0.0000124	0.010041971
cg22821554	7	CYP3A4	Promoter	-0.05213	-0.6686	0.06154	0.0000125	0.010102545
cg23251701	5	IRX2	Intergenic	0.06122	0.9947	-0.07106	0.0000126	0.010162876
cg10506070	5	TRIM36	Body	0.05761	0.3853	-0.04878	0.0000128	0.01030346
cg12159190	8	HEY1	Body	-0.2791	-3.0337	0.2491	0.0000132	0.010582942
cg00794722	1	CDC73	Intergenic	0.03067	0.2687	-0.02967	0.0000132	0.010582942
cg15118872	6	ZNF184	Intergenic	-0.2158	-2.4078	0.2015	0.0000133	0.010641832
cg01030121	12	LOC283392;TRHDE	Body	-0.07664	-0.9422	0.07594	0.0000136	0.010860196
cg01084918	1	FAM40A	Promoter	0.0538	0.3261	-0.04398	0.0000137	0.010918301
cg16756419	11	MRPL17	Body	-0.5096	-7.6445	0.5255	0.0000138	0.010976175
cg27220660	16	MAZ	Body	-0.05244	-0.551	0.04985	0.0000139	0.01103382
cg22136038	7	PTPRN2	Body	0.02499	0.226	-0.02525	0.0000141	0.01117046
cg03043296	15	AP3B2	Body	-0.06697	-0.5221	0.06101	0.0000144	0.011274441
cg03410961	6	IRF4	Promoter	-0.08106	-0.6108	0.06143	0.0000144	0.011274441
cg11356705	4	NUP54	Body	-0.2429	-3.1772	0.2589	0.0000144	0.011274441
cg24524850	1	SLC6A9	5'UTR	-0.06035	-0.5959	0.05823	0.0000143	0.011274441
cg20915907	3	UBE2E1	Body	0.04246	0.4314	-0.03872	0.0000144	0.011274441
cg25285947	7	WDR91	Body	-0.6147	-7.0735	0.5829	0.0000144	0.011274441
cg21192376	14	GPR137C;TXNDC16	Promoter	-0.05753	-0.4719	0.05422	0.0000145	0.011308561
cg25201047	7	UNCX	Intergenic	-0.03921	-0.3122	0.04184	0.0000145	0.011308561
cg00436174	2	ERCC3	Body	-0.05848	-0.4454	0.05214	0.0000148	0.011497793
cg03634394	19	FLJ25328	Promoter	0.02116	0.3624	-0.02819	0.0000148	0.011497793
cg27211899	11	CCDC84	Body	0.06906	0.3931	-0.05596	0.0000149	0.011530788
cg09143964	5	FAM196B;DOCK2	Body	0.08621	0.9279	-0.08586	0.0000149	0.011530788
cg01083584	19	DNAJB1	Body	-0.06112	-0.2854	0.05527	0.000015	0.011563529
cg16832693	4	TIGD2	Intergenic	0.05574	0.3561	-0.04533	0.000015	0.011563529
cg09331206	16	YPEL3	Promoter	0.04959	0.4357	-0.04008	0.0000151	0.011618276
cg01679225	7	PTPRN2	Body	-0.09284	-1.0915	0.08408	0.0000152	0.011650495
cg25515140	13	MED4	Intergenic	0.0599	0.5135	-0.05327	0.0000152	0.011650495
cg08285934	16	ARHGAP17	Body	-0.06586	-0.3302	0.05788	0.0000155	0.011857766
cg02736602	1	DENND1B	Body	-0.06284	-0.3972	0.06465	0.0000157	0.011987892
cg01593834	5	POU4F3	Promoter	-0.05946	-0.2923	0.05575	0.0000158	0.012041312
cg00039627	2	LOC643387	Intergenic	-0.167	-2.2819	0.1782	0.0000159	0.01209453
cg07228241	8	CHD7	5'UTR	0.0546	0.7283	-0.06254	0.000016	0.012101706
cg22967383	12	GLT1D1	Body	0.03125	0.4237	-0.03769	0.000016	0.012101706
cg08516035	1	ZNF672	Body	-0.07122	-0.5332	0.05514	0.000016	0.012101706
cg17439660	18	ADCYAP1	Body	-0.2281	-2.469	0.2356	0.0000162	0.012229902
cg14972967	2	GPC1	Promoter	-0.257	-2.9349	0.24	0.0000164	0.012357616
cg24284973	11	NTM	Promoter	-0.3886	-5.6594	0.4171	0.0000166	0.012484851
cg19462712	19	KIAA0355	Promoter	0.03335	0.4627	-0.03976	0.0000169	0.012686678
cg19500393	10	DIP2C	Body	0.1057	0.9963	-0.09464	0.000017	0.012714129
cg01108710	6	RGL2	Body	0.03027	0.4317	-0.03827	0.000017	0.012714129
cg26754350	8	EXTL3	5'UTR	0.04004	0.3771	-0.03891	0.0000171	0.012741375
cg19912883	2	RGPD2	Promoter	0.04575	0.4156	-0.05081	0.0000171	0.012741375
cg16535891	5	PANK3	Body	-0.3533	-3.4097	0.3125	0.0000173	0.012795265
cg10025838	1	SLC5A9	Body	0.0416	0.4202	-0.04367	0.0000173	0.012795265
cg18930928	1	TMCC2	Body	0.04782	0.3167	-0.04404	0.0000173	0.012795265
cg22298470	19	ZNF763	Intergenic	0.07364	0.6329	-0.06239	0.0000173	0.012795265
cg13139972	4	DKK2	Body	-0.2175	-3.317	0.2694	0.0000175	0.012895602
cg25001845	14	FCF1	3'UTR	0.04059	0.25	-0.03803	0.0000175	0.012895602
cg09933375	10	CCAR1	Body	-0.4193	-5.3908	0.4142	0.0000178	0.013068623
cg21470541	2	TMEM185B	Intergenic	-0.07256	-0.5608	0.06005	0.0000178	0.013068623
cg08120389	17	AKAP10	Promoter	-0.05811	-0.392	0.04791	0.0000179	0.013094079
cg21121598	5	FAM13B	Body	-0.3271	-2.5947	0.2796	0.0000179	0.013094079
cg27237087	6	BRD2	Promoter	-0.2426	-3.4165	0.2529	0.0000181	0.013120667
cg25005235	18	C18orf45	Body	-0.03517	-0.2782	0.03522	0.000018	0.013120667
cg15176413	7	FOXK1	Body	-0.05257	-0.5569	0.04865	0.0000181	0.013120667
cg26994227	5	RAPGEF6	Promoter	-0.2549	-2.5713	0.2665	0.0000181	0.013120667
cg14033946	9	MELK	Intergenic	0.05883	0.2918	-0.05214	0.0000181	0.013120667
cg16319859	3	CNTN6	Intergenic	0.02375	0.3656	-0.02986	0.0000182	0.013169343
cg11065015	20	NRSN2	Promoter	-0.03068	-0.2107	0.03139	0.0000183	0.013217843
cg20670292	2	IMP4;CCDC115	Promoter	0.05081	0.535	-0.06394	0.0000185	0.013314321
cg16052237	21	S100B	Intergenic	0.04738	0.7177	-0.05493	0.0000185	0.013314321
cg00980776	2	ANAPC1	Promoter	-0.2084	-2.9663	0.2327	0.0000186	0.0133623
cg00261099	18	CXADRP3	Intergenic	0.03681	0.2172	-0.03451	0.0000191	0.013696955
cg17261830	14	NEK9	Body	-0.2525	-2.8748	0.2283	0.0000192	0.01374408
cg15339616	15	ST20	Promoter	0.06709	0.4904	-0.05649	0.0000193	0.013791037
cg06181518	6	EYA4	Promoter	-0.3481	-4.4676	0.3791	0.0000195	0.013909156
cg00563892	2	COX7A2L	Promoter	-0.2892	-2.4051	0.256	0.0000197	0.014026855
cg21558409	17	WNK4	Promoter	-0.06974	-0.4784	0.06384	0.0000198	0.014073061
cg20528583	4	FGF5	Promoter	-0.1215	-1.2323	0.1233	0.00002	0.014190053
cg21646955	6	TCP11	Body	-0.3708	-4.5552	0.3374	0.0000201	0.014235807
cg23281018	1	ISG15	Intergenic	-0.05996	-0.1999	0.04891	0.0000202	0.0142814
cg18298706	14	NAA30	Body	-0.06736	-0.6179	0.06498	0.0000203	0.014301653
cg25974922	19	SAFB	Body	-0.04552	-0.3438	0.03861	0.0000203	0.014301653
cg01204985	19	LILRA4	Body	0.06132	0.522	-0.05553	0.0000205	0.014417218
cg22153181	4	GALNTL6	Promoter	-0.05755	-0.3894	0.0601	0.0000206	0.014436891
cg09239705	11	HBG2	Intergenic	0.06787	0.7299	-0.06178	0.0000206	0.014436891
cg24591398	1	LMNA	Body	-0.05267	-0.4	0.0526	0.0000208	0.014551615
cg19497939	13	FARP1;RNF113B	Promoter	0.03147	0.2737	-0.03227	0.0000209	0.014596101
cg11027325	2	HES6	Body	-0.07119	-0.236	0.05714	0.000021	0.014640433
cg05149213	10	SLC25A28	Promoter	-0.09693	-1.0965	0.09675	0.0000212	0.014754206
cg23089436	8	EXT1	Body	0.04963	0.3147	-0.03993	0.0000213	0.01479811
cg04568492	1	ACTA1	Body	-0.1065	-1.5261	0.1205	0.0000214	0.014816229
cg04453648	17	CARD14	Body	0.06969	1.0572	-0.07139	0.0000214	0.014816229
cg13426340	1	DUSP27	Intergenic	0.06238	0.496	-0.0536	0.0000216	0.014928915
cg03062717	19	FFAR2	Promoter	-0.06407	-0.9631	0.06902	0.0000217	0.014972216
cg04071689	5	TENM2	Intergenic	-0.1199	-1.6095	0.1338	0.0000218	0.015015368
cg26254393	20	CTNNBL1	Promoter	-0.4512	-5.2318	0.4291	0.000022	0.01510123
cg16532399	1	DNALI1	3'UTR	0.07998	0.8691	-0.07385	0.000022	0.01510123
cg18500714	14	YY1	Body	0.05034	0.3062	-0.0545	0.0000223	0.015254913
cg01551350	1	F11R	Intergenic	-0.05097	-0.3058	0.04766	0.0000223	0.015254913
cg06524757	13	DACH1	Promoter	-0.06508	-0.4379	0.05598	0.0000224	0.015297216
cg00113096	2	NCKAP5	Body	-0.06989	-0.6032	0.06261	0.0000225	0.015339375
cg15050111	1	GRHL3	Promoter	-0.0372	-0.3561	0.04404	0.0000226	0.015381391
cg03679565	5	IRX4	Body	-0.06802	-0.5843	0.07418	0.0000228	0.015491209
cg10504892	17	ABI3	Body	-0.06291	-0.5705	0.05927	0.0000232	0.015683239
cg22993707	3	C3orf31	Body	-0.4114	-5.8264	0.4256	0.0000232	0.015683239
cg04840828	5	GFRA3	Promoter	0.04348	0.4772	-0.05245	0.0000232	0.015683239
cg13875012	1	FBXO2	Body	-0.2346	-3.1753	0.2402	0.0000233	0.015724323
cg25542053	13	MCF2L	Body	0.0571	0.3358	-0.04544	0.0000235	0.015806076
cg11107524	14	ZNF219	Promoter	0.02576	0.1548	-0.02364	0.0000235	0.015806076
cg05573149	16	LOC440356;CDIPT	Promoter	0.03126	0.2996	-0.03228	0.0000237	0.015913895
cg15202954	13	NALCN	Promoter	-0.0591	-0.9038	0.07914	0.0000238	0.015927683
cg16363154	7	MIR129-1	Intergenic	-0.04863	-0.4384	0.04574	0.0000238	0.015927683
cg18393172	19	ZSCAN22	Promoter	-0.02931	-0.219	0.02375	0.000024	0.01603476
cg20458807	19	ANKRD27	Body	0.04014	0.2081	-0.03846	0.0000241	0.016048078
cg17229371	5	LPCAT1	Body	0.03185	0.6488	-0.04485	0.0000241	0.016048078
cg02037503	14	ACIN1	Body	0.03901	0.3024	-0.04385	0.0000242	0.016061308
cg08983490	16	HAGH;FAHD1	Promoter	-0.3365	-2.839	0.3105	0.0000242	0.016061308
cg05308656	2	ARL4C	Promoter	-0.06663	-0.8691	0.06554	0.0000244	0.0161406
cg11500569	8	LOC286083	Intergenic	-0.06597	-0.815	0.06537	0.0000244	0.0161406
cg06910673	11	STIP1	3'UTR	-0.07364	-1.2362	0.09752	0.0000245	0.01618005
cg07703783	16	CBFA2T3	Intergenic	-0.1666	-2.721	0.2047	0.0000248	0.016324386
cg07127945	18	ZBTB7C	Intergenic	-0.3473	-3.2673	0.3229	0.0000248	0.016324386
cg09866569	16	KCTD5	Body	-0.05123	-0.9528	0.07136	0.0000249	0.016363341
cg19761271	4	STK32B	Body	0.03032	0.1681	-0.02831	0.000025	0.016402169
cg14135731	9	PTCH1	Intergenic	-0.05218	-0.4606	0.05412	0.0000255	0.016702875
cg19167854	6	COL11A2	Body	0.04302	0.3504	-0.03788	0.0000257	0.016779045
cg15702677	2	ETAA1	Intergenic	-0.09738	-0.9641	0.1009	0.0000257	0.016779045
cg11467680	2		Intergenic	-0.07483	-1.4401	0.09042	0.0000258	0.016816943
cg13586420	6	COL11A2	Promoter	-0.3941	-4.971	0.357	0.0000262	0.017049948
cg04315692	11	TREH	Body	-0.0321	-0.5021	0.03255	0.0000263	0.017059635
cg14853981	2	ETAA1	Intergenic	0.03623	0.3961	-0.04198	0.0000263	0.017059635
cg23986727	19	ZNF224	Promoter	-0.1108	-1.4814	0.1155	0.0000264	0.017069261
cg20058389	2	SLC39A10	Intergenic	0.04794	0.4014	-0.04634	0.0000264	0.017069261
cg25623459	11	TNNI2	Promoter	-0.02703	-0.2829	0.02599	0.0000265	0.017106326
cg27353346	18	BRUNOL4	Body	-0.03072	-0.2439	0.02733	0.0000267	0.017207721
cg04476927	10	PAX2	Intergenic	-0.05316	-0.8366	0.06433	0.0000268	0.017244445
cg14464464	11	PLEKHA7	Promoter	-0.3966	-4.1369	0.3986	0.0000269	0.017281051
cg05615443	13	RUBCNL	Intergenic	0.063	0.5253	-0.05564	0.000027	0.017317541
cg18862975	21	MIR802	Promoter	-0.05511	-1.0671	0.07435	0.0000274	0.017518039
cg04471822	2	OR7E91P	Promoter	0.04139	0.3194	-0.03574	0.0000274	0.017518039
cg13882795	9	NRARP	Body	-0.4878	-6.6044	0.549	0.0000277	0.017653532
cg22192412	2	KCNJ3	Intergenic	0.0289	0.1324	-0.02566	0.0000277	0.017653532
cg04195161	17	ARHGAP23	Body	0.028	0.3089	-0.02651	0.0000283	0.017921947
cg08290212	11	BSCL2;GNG3	Promoter	-0.335	-5.2395	0.3513	0.0000282	0.017921947
cg27129725	22	CELSR1	Body	0.04596	0.5406	-0.04368	0.0000283	0.017921947
cg23109137	6		Intergenic	-0.02627	-0.1888	0.02198	0.0000283	0.017921947
cg02643778	6	TNFRSF21	Intergenic	0.05043	0.3787	-0.04433	0.0000288	0.018209822
cg10035321	2	CLASP1	Promoter	-0.2637	-3.5857	0.2369	0.0000289	0.018244274
cg22956310	2	ADCY3	Promoter	-0.08289	-0.5305	0.08141	0.000029	0.018249923
cg09246520	2	CCNYL1	Promoter	-0.07429	-0.8609	0.0732	0.000029	0.018249923
cg00291981	3	BSN	Promoter	-0.2527	-2.1201	0.2528	0.0000292	0.018346982
cg05372578	7	ICA1	Body	-0.2105	-1.6988	0.2115	0.0000294	0.018443738
cg12759523	15	CYFIP1	5'UTR	-0.07953	-0.8169	0.07504	0.0000295	0.018477556
cg13857472	1	NPHP4	3'UTR	0.0454	0.4534	-0.0452	0.0000298	0.018636344
cg02899206	10	ADARB2	Promoter	-0.1991	-2.3161	0.1855	0.0000299	0.018669756
cg07151160	7	AP1S1	Body	0.05183	0.5291	-0.04901	0.0000302	0.018682475
cg23202349	5	CLK4	5'UTR	0.09443	0.9449	-0.07433	0.0000302	0.018682475
cg06084557	14	KIAA1409;BTBD7	Promoter	-0.1289	-1.4544	0.1334	0.0000302	0.018682475
cg08414676	15	SORD	Promoter	-0.03742	-0.3314	0.03765	0.0000302	0.018682475
cg24336590	1	NBPF7	Intergenic	0.01191	0.1565	-0.01831	0.0000301	0.018682475
cg19095784	6	PIM1	Intergenic	-0.07101	-0.6551	0.07129	0.0000302	0.018682475
cg25169926	17	PITPNC1	Body	0.04359	0.1482	-0.03782	0.0000303	0.018715456
cg16884295	22	POM121L4P	Intergenic	0.04835	0.3967	-0.04145	0.0000305	0.018810007
cg24871540	19	MYH14	5'UTR	-0.07757	-0.7403	0.07858	0.0000306	0.01884269
cg12447346	1	PVRL4	Body	0.04308	0.2201	-0.036	0.0000308	0.018878846
cg06397523	3	ZNF80	Body	0.0254	0.2349	-0.02249	0.0000308	0.018878846
cg05482942	10	TLX1	Intergenic	-0.2313	-2.0033	0.2265	0.0000308	0.018878846
cg21407906	20	C20orf20	Body	-0.05975	-0.4559	0.05674	0.000031	0.018914671
cg08516083	14	PLEKHG3	Body	-0.05548	-0.6302	0.05493	0.000031	0.018914671
cg26972207	11	CCDC34	Intergenic	-0.06393	-0.6847	0.06176	0.000031	0.018914671
cg22234827	1	CKS1B;SHC1	Promoter	-0.2321	-2.6636	0.2242	0.0000313	0.019039757
cg07240877	1	LOC339535	Promoter	0.05036	0.3903	-0.04811	0.0000313	0.019039757
cg12294817	10	METTL10	Body	-0.2745	-4.0917	0.279	0.0000316	0.019164085
cg09152105	1	S100A5;S100A6	Promoter	0.02782	0.3431	-0.0289	0.0000316	0.019164085
cg07088351	8	WDYHV1	3'UTR	0.1064	1.358	-0.1003	0.000032	0.019377354
cg17035513	6	GRIK2	Intergenic	0.02392	0.2287	-0.02424	0.0000323	0.019529515
cg18895813	21	ADAMTS5	Promoter	-0.04112	-0.4064	0.03882	0.0000327	0.019711904
cg09522027	2	PPP1CB	Promoter	-0.2229	-2.6249	0.2518	0.0000327	0.019711904
cg10016770	1	CATSPERE	Intergenic	0.04541	0.3013	-0.04247	0.0000328	0.019742497
cg15531235	12	VPS29;RAD9B	Promoter	-0.1718	-2.2644	0.1874	0.000033	0.019833099
cg02624704	1	PRDX6	Promoter	-0.06635	-0.4321	0.06427	0.0000331	0.019863419
cg14630032	3	CP	Body	0.02707	0.4188	-0.03077	0.0000333	0.019953569
cg08044366	6	FAM135A	Body	0.04071	0.2167	-0.0387	0.0000337	0.020073232
cg04428535	19	NUP62;IL4I1;ATF5	5'UTR	-0.08413	-0.5257	0.06881	0.0000337	0.020073232
cg07919760	1	GLUL	Intergenic	0.05026	0.8211	-0.05943	0.0000337	0.020073232
cg14313916	8	MFHAS1	Intergenic	0.03742	0.3879	-0.03804	0.0000337	0.020073232
cg26272983	1	TMCO1	Promoter	-0.2149	-2.5446	0.1971	0.0000338	0.020102926
cg05624487	6	MAPK14	Body	-0.3806	-5.3199	0.3953	0.000034	0.02019192
cg08981669	7	COBL	Intergenic	0.03527	-0.2322	-0.03317	0.0000341	0.02022135
cg22499348	7	NRF1	5'UTR	0.04146	0.3546	-0.03577	0.0000342	0.020250694
cg01235100	2	NEU2	Promoter	-0.07016	-0.8737	0.06684	0.0000343	0.020279951
cg14686113	4	GSX2	Promoter	-0.2498	-2.8746	0.2187	0.0000345	0.020338207
cg10582639	11	SORL1	Intergenic	-0.07302	-0.3313	0.05967	0.0000345	0.020338207
cg17228232	17	BAIAP2	Body	0.1071	1.119	-0.1182	0.0000348	0.020364379
cg24371157	10	LOC282997;PDCD4	Promoter	-0.03589	-0.6075	0.04794	0.0000348	0.020364379
cg07857194	19	LSM14A	Promoter	-0.1015	-0.9375	0.1034	0.0000349	0.020364379
cg15909600	22	MAPK8IP2	Promoter	-0.2555	-2.9909	0.2367	0.0000347	0.020364379
cg00303723	19	MPV17L2	Body	-0.06035	-0.4418	0.05196	0.0000349	0.020364379
cg21399832	4	TRAM1L1	Intergenic	-0.07987	-1.0485	0.07836	0.0000349	0.020364379
cg17284553	7	AQP1	Intergenic	-0.0229	-0.2972	0.0285	0.0000347	0.020364379
cg10496511	14	C14orf145	5'UTR	0.0379	0.392	-0.03435	0.0000351	0.020448953
cg21416237	17	FKBP10	Body	0.0376	0.3589	-0.03261	0.0000352	0.020448953
cg04284169	14	FUT8	Body	-0.03917	-0.2616	0.03942	0.0000352	0.020448953
cg11178371	14	RBM25	Body	0.0193	0.3015	-0.02338	0.0000353	0.020448953
cg10201402	6	STK19;DOM3Z	Promoter	0.0354	0.4093	-0.03795	0.0000353	0.020448953
cg10056739	13	ATP11A	Body	-0.0814	-0.9177	0.08089	0.0000358	0.020649079
cg06571075	20	MACROD2	Promoter	-0.3211	-3.6172	0.3178	0.0000358	0.020649079
cg05637536	1	TDRD10;SHE	Promoter	-0.07906	-0.8054	0.09389	0.0000358	0.020649079
cg04759220	5	JMY	Body	0.04269	0.317	-0.05768	0.0000359	0.020677007
cg00047185	19	MIR526B	Promoter	0.09862	0.7373	-0.08736	0.0000361	0.020702963
cg10894483	22	SULT4A1	Body	-0.06074	-0.371	0.05494	0.0000361	0.020702963
cg26104752	1	TBX15	5'UTR	-0.2085	-1.8547	0.1848	0.0000361	0.020702963
cg09528520	2	MFSD6	Body	-0.05094	-0.8693	0.06941	0.0000363	0.020758266
cg13834670	9	RALGPS1	5'UTR	-0.06343	-0.4671	0.05605	0.0000363	0.020758266
cg06717289	15	CSPG4	Body	0.05147	0.4462	-0.04714	0.0000364	0.0207858
cg15043642	5	ARAP3	Promoter	-0.06944	-0.4333	0.05593	0.0000366	0.020811072
cg00182202	16	SRL	Body	0.05	0.7623	-0.05751	0.0000366	0.020811072
cg18231162	1	ZNF691	Intergenic	0.03695	0.3657	-0.03706	0.0000366	0.020811072
cg11751233	6	RSPO3	Intergenic	0.02058	0.2618	-0.024	0.0000368	0.020895155
cg11122148	13	TSC22D1	Promoter	-0.06325	-0.4476	0.05703	0.0000369	0.0209223
cg02896624	8	SDCBP	Promoter	-0.4451	-3.9712	0.3905	0.0000374	0.021175848
cg17606881	3	ECT2	Intergenic	-0.1762	-2.0188	0.1822	0.0000375	0.021202521
cg19724187	12	PPM1H	Body	0.03616	0.4604	-0.041	0.0000376	0.021229119
cg03116648	22	BRD1	Body	0.04859	0.3651	-0.04116	0.0000377	0.021255642
cg11702503	19	MLLT1	Body	0.0587	0.3574	-0.05169	0.0000379	0.021308464
cg18498035	18	NPC1	Promoter	-0.2475	-3.6247	0.2601	0.0000379	0.021308464
cg03870845	17	TOM1L1	Promoter	-0.2165	-2.2827	0.2032	0.0000381	0.021390909
cg19755108	5	UIMC1	Promoter	-0.06372	-0.3353	0.06165	0.0000382	0.021417057
cg25941209	4	FAM53A	Body	0.03265	0.2951	-0.03087	0.0000385	0.021491033
cg26530701	12	RBMS2	Promoter	-0.08109	-0.9814	0.08838	0.0000386	0.021491033
cg04330631	6	TAF8	Promoter	-0.05489	-0.7654	0.05716	0.0000385	0.021491033
cg05062854	22	SLC5A1	Intergenic	0.02963	0.2672	-0.03045	0.0000385	0.021491033
cg27034466	8	CTSB	Intergenic	-0.03136	-0.3586	0.03379	0.0000386	0.021491033
cg06242879	12	PA2G4	Promoter	-0.2392	-2.447	0.2063	0.0000389	0.021568194
cg22217449	21	PCNT	Body	-0.05722	-0.4776	0.05079	0.0000388	0.021568194
cg19249179	10	RBM20	Body	-0.07404	-0.8218	0.07974	0.0000389	0.021568194
cg12558269	7	RHBDD2	Intergenic	0.03358	0.466	-0.03642	0.0000391	0.021649141
cg00490052	2	NDUFA10	Intergenic	-0.06494	-0.834	0.07258	0.0000392	0.021674572
cg25652029	2	ITGA4	Body	-0.2785	-3.0333	0.2678	0.0000395	0.021686356
cg27613013	17	MED9	Body	0.04964	0.3576	-0.03773	0.0000394	0.021686356
cg13516017	13	N6AMT2	Body	0.04443	0.4234	-0.04352	0.0000395	0.021686356
cg26494252	19	SLC1A6	Promoter	0.03276	0.2355	-0.03007	0.0000396	0.021686356
cg02508093	17	TBC1D28	Promoter	0.02988	0.3296	-0.02946	0.0000393	0.021686356
cg17117981	8	TOP1MT	Body	-0.03882	-0.3192	0.04069	0.0000395	0.021686356
cg20650683	7	TRRAP	Body	-0.05525	-0.8861	0.06729	0.0000396	0.021686356
cg12189255	11	EXT2	Body	-0.05597	-0.8148	0.05687	0.0000398	0.021766148
cg01832892	11	ANO3	Promoter	-0.3285	-4.1267	0.37	0.00004	0.021845722
cg17978727	20	SLC23A2	Promoter	0.0586	0.4137	-0.04837	0.0000401	0.02187054
cg01379158	17	NT5M	Promoter	-0.05182	-0.2969	0.04453	0.0000406	0.022113154
cg04587886	11	EPS8L2	Body	0.05535	0.3857	-0.0451	0.0000408	0.022191934
cg24049888	11	POU2AF1	Body	-0.08351	-1.2457	0.08393	0.000041	0.0222705
cg26154546	7	POU6F2	Body	0.02882	0.1673	-0.02601	0.0000412	0.022348854
cg25447202	4	RGS12	Body	-0.06689	-0.7945	0.06512	0.0000416	0.022504926
cg27309514	12	ZCRB1	Intergenic	0.02638	0.3116	-0.03025	0.0000416	0.022504926
cg20390826	13	PCDH9	Body	0.0484	0.4394	-0.04516	0.0000417	0.022528622
cg00640609	22	SNORD83B;RPL3	Promoter	0.04683	0.4635	-0.04427	0.0000418	0.022552253
cg16855422	11	DNAJC4	5'UTR	-0.07966	-0.5108	0.07003	0.0000425	0.022837711
cg27452117	2	STK17B	Promoter	-0.05726	-0.3828	0.05516	0.0000425	0.022837711
cg05890377	2	BOLA3	Intergenic	-0.2056	-2.3693	0.1823	0.0000424	0.022837711
cg06029268	5	PDZD2	Intergenic	0.02598	0.2138	-0.02206	0.0000426	0.022860802
cg01358406	15	PIGB	Intergenic	0.03858	0.2582	-0.03197	0.0000427	0.022883832
cg25310700	10	ASB13	Body	-0.02901	-0.2297	0.02599	0.0000432	0.023120882
cg06581710	17	CCDC46	Promoter	-0.05503	-0.3814	0.04947	0.0000433	0.023135259
cg07112154	17	MPP2	Body	-0.04984	-0.568	0.05173	0.0000434	0.023135259
cg26674132	19	ZNF559	Promoter	-0.04361	-0.3562	0.03926	0.0000434	0.023135259
cg16899444	3	MED12L	Body	0.03662	0.4288	-0.04184	0.0000435	0.023157771
cg16903217	1	LMOD1	Promoter	-0.05237	-0.4131	0.04407	0.0000437	0.023171925
cg16532100	5	STK10	Body	0.03618	0.3339	-0.03747	0.0000437	0.023171925
cg20916523	3	VHL	Body	0.07744	1.3512	-0.09793	0.0000437	0.023171925
cg20259674	13	SPRY2	Promoter	-0.07935	-0.4926	0.0686	0.0000452	0.023904062
cg06811478	8	XKR6	Body	-0.295	-3.4596	0.3176	0.0000452	0.023904062
cg00831048	2	APLF;FBXO48	Promoter	-0.496	-4.9465	0.4127	0.0000453	0.023925383
cg23098168	1	CELSR2	Body	0.142	1.5	-0.1322	0.0000456	0.024041619
cg01296682	20	CHGB	Promoter	-0.04987	-0.6816	0.06636	0.0000457	0.024041619
cg21878902	19	GADD45GIP1	Promoter	-0.07611	-0.3332	0.07633	0.0000457	0.024041619
cg05348084	14	MIR376B;MIR300;MIR376A1	Promoter	0.03017	0.3801	-0.03697	0.0000458	0.024062648
cg26255649	14	L2HGDH;ATP5S	Promoter	-0.3466	-3.6732	0.312	0.0000459	0.024083622
cg19468528	17	LOC100130933;RECQL5	Promoter	0.06302	0.6593	-0.05616	0.0000462	0.024209344
cg08967632	6	C6orf99	Intergenic	0.0588	0.5672	-0.06066	0.0000463	0.024230071
cg09217023	3	THUMPD3	Intergenic	0.06391	0.4239	-0.05244	0.0000464	0.024250745
cg10651637	15	SORD	Body	-0.02827	-0.2614	0.02802	0.0000466	0.024323562
cg13665852	10	OPTN	5'UTR	0.04968	0.4597	-0.05342	0.0000478	0.024917475
cg04332258	3	PPP1R2	Body	-0.2561	-3.5459	0.2689	0.000048	0.024924497
cg24301038	18	SALL3	Intergenic	0.01733	0.109	-0.02198	0.000048	0.024924497
cg13406003	6	RSPO3	Intergenic	0.05423	0.2699	-0.04424	0.0000479	0.024924497
cg03325931	10	BAMBI	Body	-0.03877	-0.4364	0.03692	0.0000483	0.025015469
cg24158363	17	GRB2	Body	-0.06161	-0.45	0.04843	0.0000483	0.025015469
cg13043400	7	INTS1	Body	0.02776	0.3876	-0.03541	0.0000485	0.025054313
cg01889070	16	UBE2I	Intergenic	0.04875	0.7601	-0.05227	0.0000485	0.025054313
cg00888876	4	ANKRD17	Promoter	-0.2307	-2.455	0.2076	0.0000488	0.025112204
cg00733705	15	AP3B2	Body	0.02475	0.246	-0.02574	0.0000488	0.025112204
cg07200874	4	PCDH18	Intergenic	-0.05494	-0.9004	0.06369	0.0000487	0.025112204
cg07314409	3	OPA1	Intergenic	0.02715	0.3614	-0.03137	0.0000498	0.025593944
cg08651039	22	PI4KAP2	Body	-0.06432	-0.3008	0.0601	0.0000501	0.025682272
cg07694848	2	SDC1	Promoter	-0.2447	-3.4823	0.2641	0.0000501	0.025682272
cg09175325	17	RPTOR	Body	-0.04537	-0.5572	0.04447	0.0000502	0.025700669
cg27591349	10	DKK1	Body	-0.04849	-0.2684	0.05282	0.0000503	0.025719019
cg25192948	1	KHDRBS1	Body	-0.07036	-0.4667	0.06873	0.0000506	0.025791952
cg27093376	17	RABEP1	Promoter	-0.048	-0.486	0.04625	0.0000507	0.025791952
cg20699097	11	TIMM8B;SDHD	Promoter	-0.02286	-0.3098	0.02512	0.0000507	0.025791952
cg10508058	2	TMEM18	Intergenic	0.05114	0.6293	-0.05072	0.0000507	0.025791952
cg06297155	22	POM121L4P	Promoter	0.02685	0.1294	-0.02855	0.0000509	0.025860877
cg22492326	6	BRD2	5'UTR	-0.1638	-2.1717	0.1645	0.0000511	0.02591782
cg00867694	14	CCDC88C	Promoter	-0.02711	-0.1659	0.02351	0.0000514	0.02591782
cg01230890	2	DNAJC10	Body	-0.09459	-0.8852	0.08338	0.0000512	0.02591782
cg18266771	14	FUT8	5'UTR	0.04956	0.3881	-0.04409	0.0000514	0.02591782
cg13683374	17	GPR142	Body	-0.04422	-0.4192	0.03252	0.0000514	0.02591782
cg20716100	20	SLC24A3	Intergenic	0.02271	0.2523	-0.02352	0.0000513	0.02591782
cg07980164	19	PHLDB3	Promoter	-0.08009	-0.7795	0.07448	0.0000518	0.026086701
cg13706611	11	OR8I2	Body	0.04519	0.3212	-0.03823	0.0000525	0.026406051
cg17064520	10	LCOR	Promoter	-0.1014	-0.7872	0.08154	0.0000526	0.026423195
cg22199615	2	SCN9A	Promoter	-0.5862	-5.5349	0.5401	0.0000528	0.026490467
cg00022606	20	TBC1D20	Body	-0.0384	-0.188	0.03183	0.000053	0.026557571
cg16215817	4		Intergenic	0.03632	0.3909	-0.03767	0.0000532	0.026624508
cg00991546	22	PI4KAP2	Intergenic	0.03926	0.2512	-0.03261	0.0000533	0.026641294
cg09086087	16	SLC12A4	Body	-0.02006	-0.1741	0.02013	0.0000535	0.02670796
cg05607246	6	CITED2	Promoter	0.05821	0.658	-0.07241	0.0000538	0.026824319
cg14317554	3	C3orf70	Promoter	-0.05661	-0.3864	0.05119	0.0000541	0.026873622
cg13302994	2	UNC80	Body	0.04493	0.4899	-0.04967	0.000054	0.026873622
cg13800700	9	PBX3	Intergenic	0.05135	0.3515	-0.04556	0.0000541	0.026873622
cg11356247	7	PTPRN2	Body	0.1181	1.6452	-0.1323	0.0000544	0.02692256
cg27652249	19	FCGRT	Intergenic	0.04761	0.3061	-0.03517	0.0000543	0.02692256
cg19823494	2	B3GALT1	Intergenic	0.0334	0.1763	-0.03069	0.0000544	0.02692256
cg10544839	4	GAK	Intergenic	0.06244	0.2459	-0.04826	0.0000545	0.026938792
cg03659340	17	LLGL2	Body	0.05679	0.9985	-0.06518	0.0000548	0.027053721
cg22846109	17	DHRS13	Promoter	-0.2705	-2.8753	0.2709	0.000055	0.027119059
cg00129524	7	INTS4L2	Promoter	0.1232	1.3337	-0.1162	0.0000552	0.027150882
cg25023198	17	RNF213	Body	-0.06347	-0.6111	0.05742	0.0000552	0.027150882
cg08943180	1	C1orf100	Body	0.04459	0.4917	-0.04081	0.0000554	0.027182549
cg18335247	21	SIK1	Promoter	-0.06263	-0.3054	0.05057	0.0000554	0.027182549
cg05763032	1	PAX7	Body	0.05845	0.7935	-0.06039	0.0000561	0.027458792
cg00009834	1	MRPL20	Intergenic	0.05308	0.3108	-0.04228	0.0000561	0.027458792
cg25042465	8	SNTG1	5'UTR	-0.08148	-0.8617	0.07722	0.0000563	0.027523079
cg14038214	9	EPB41L4B	Intergenic	0.04923	0.3104	-0.03962	0.0000566	0.027636036
cg10055771	1	C1orf51	Promoter	-0.193	-2.3978	0.201	0.000057	0.027797485
cg04400145	20	SIRPA	Promoter	0.03865	0.5696	-0.04311	0.0000574	0.027924612
cg23876832	11	ASRGL1	Intergenic	-0.225	-2.9943	0.2175	0.0000574	0.027924612
cg25502399	7	DPP6	Promoter	0.05446	0.6305	-0.05817	0.0000575	0.027939355
cg18045461	22	EMID1	Promoter	-0.06203	-0.3309	0.04797	0.000058	0.028148186
cg06398741	19	MIR520A	Promoter	0.03336	0.2399	-0.03122	0.0000581	0.028162623
cg19612450	3	CCK	5'UTR	0.111	1.2033	-0.09502	0.0000586	0.02837068
cg05244974	17	PIK3R5	Body	-0.02835	-0.314	0.03108	0.0000588	0.028433169
cg18901116	10	CDH23	Body	-0.3196	-3.3038	0.2955	0.0000592	0.028592102
cg06427514	17	KCNH4	Body	-0.05349	-0.5962	0.05423	0.0000595	0.028612925
cg06329143	18	SMAD4	Promoter	0.04295	0.5487	-0.04695	0.0000594	0.028612925
cg00281152	11	TBRG1	Promoter	-0.2584	-2.4571	0.2165	0.0000594	0.028612925
cg13647721	17	UTP6	Body	-0.07821	-0.9093	0.09015	0.0000596	0.028612925
cg14414865	2	PABPC1P2	Intergenic	0.02949	0.3047	-0.03009	0.0000596	0.028612925
cg24678700	5	F2R	Promoter	-0.2705	-2.8552	0.2397	0.0000597	0.02862665
cg18174258	1	C1orf229	Body	-0.08463	-1.2855	0.09299	0.00006	0.028667628
cg22686854	2	REG3G	Intergenic	-0.1706	-2.2532	0.2137	0.00006	0.028667628
cg11611097	6	SCUBE3	Intergenic	0.01985	0.301	-0.02694	0.00006	0.028667628
cg01727346	22	C22orf9	Body	0.05531	0.3123	-0.0473	0.0000604	0.028803533
cg02951457	15	PPP1R14D	Promoter	0.0697	0.3459	-0.05796	0.0000605	0.028803533
cg10646962	15	C2CD4B	Intergenic	0.05258	0.3082	-0.04593	0.0000605	0.028803533
cg13942103	1	KCNA2	Intergenic	-0.05097	-0.4993	0.04686	0.000061	0.029007128
cg22911074	5	NSUN2;SRD5A1	Promoter	-0.05704	-0.5275	0.05528	0.0000611	0.029020256
cg02716646	2	POMC	Body	-0.04507	-0.7374	0.04795	0.0000613	0.029046418
cg03405315	11	STK33	Promoter	0.07189	0.7815	-0.0859	0.0000613	0.029046418
cg12643877	17	ARHGAP27	5'UTR	0.03139	0.2423	-0.02748	0.0000614	0.029059453
cg18683691	22	TTLL8	Promoter	0.05669	0.3543	-0.0438	0.0000616	0.029119729
cg00803638	6	TEAD3	5'UTR	-0.04077	-0.6659	0.04205	0.0000617	0.029132647
cg03315484	5	KDM3B	Body	-0.5837	-7.9954	0.5636	0.0000618	0.029145534
cg12313158	6	GRM4	3'UTR	0.03538	0.2869	-0.0401	0.0000619	0.029158391
cg01552792	16	SETD1A	Body	-0.187	-2.2893	0.1799	0.0000623	0.029312369
cg16277306	12	C12orf45	Intergenic	-0.05	-0.1854	0.04214	0.0000628	0.029512982
cg00631837	22	PHF21B	Body	-0.05939	-0.417	0.0551	0.000063	0.029572303
cg26649140	19	LILRB1	Promoter	0.02161	0.2862	-0.02476	0.0000637	0.029865913
cg01509141	13	CCDC122;C13orf31	Promoter	-0.05356	-0.4022	0.05096	0.000064	0.029971514
cg20012885	18	AFG3L2	Promoter	-0.07051	-0.3998	0.06019	0.0000642	0.029995093
cg14699728	11	NPAS4	Body	-0.06069	-0.7682	0.07003	0.0000642	0.029995093
cg02396040	6	C6orf165	Promoter	-0.1739	-2.5497	0.2099	0.0000646	0.030111788
cg26275480	10	CTBP2	3'UTR	0.02777	0.2092	-0.02567	0.0000646	0.030111788
cg17781357	12	ACVR1B	Body	0.03012	0.3841	-0.03136	0.000065	0.030227941
cg19801421	21	NRIP1	5'UTR	-0.3034	-2.8431	0.2525	0.000065	0.030227941
cg27152128	7	WIPI2	Body	-0.06838	-0.7558	0.06946	0.0000651	0.030239365
cg20701145	12	DUSP16	5'UTR	-0.2761	-2.8324	0.2897	0.0000656	0.030388457
cg20798677	17	FKBP10;SC65	Promoter	-0.06639	-0.3715	0.05512	0.0000657	0.030388457
cg17720614	22	KREMEN1	Promoter	-0.05747	-0.3703	0.05485	0.0000658	0.030388457
cg06834434	14	LTBP2	Promoter	-0.04434	-0.3982	0.04222	0.0000658	0.030388457
cg01869554	15	SEMA4B	3'UTR	0.04284	0.6836	-0.0485	0.0000657	0.030388457
cg20045045	4	SMARCA5	Promoter	-0.1789	-2.3432	0.1771	0.0000667	0.030768656
cg20604336	17	CA4	Promoter	-0.05491	-0.3825	0.05312	0.0000668	0.030779367
cg22708233	11	ARFGAP2	Promoter	-0.04145	-0.2249	0.03624	0.0000669	0.030790053
cg02514611	11	C11orf96	Intergenic	0.0429	0.3846	-0.03856	0.0000671	0.030846686
cg03528393	2	TSSC1	Body	0.07021	0.7907	-0.06771	0.0000672	0.03085727
cg04292104	1	AJAP1	Body	-0.03116	-0.3952	0.02979	0.0000673	0.03086783
cg21787516	7	SRPK2	Body	0.04848	0.3005	-0.04356	0.0000674	0.030878366
cg19614911	2	KCNK12	Body	-0.02564	-0.4234	0.03051	0.0000677	0.030920271
cg14526322	7	PRKAR1B	Body	0.04725	0.4494	-0.04509	0.0000676	0.030920271
cg05969150	16	ZFHX3	Body	-0.02427	-0.2381	0.0227	0.0000678	0.030920271
cg25546678	20	ZHX3	Intergenic	-0.0962	-0.6645	0.08467	0.0000678	0.030920271
cg26194089	12		Intergenic	-0.03867	-0.5083	0.03958	0.0000679	0.030930688
cg22753661	15	ADAMTS7	Body	-0.1089	-2.2595	0.1139	0.0000682	0.030961796
cg00110041	15	KIAA1199	5'UTR	0.01926	0.1832	-0.02173	0.0000682	0.030961796
cg14886530	17	TTYH2	Intergenic	-0.08649	-1.0475	0.08661	0.0000681	0.030961796
cg17155610	1	RPRD2	Body	0.04085	0.2209	-0.03833	0.0000686	0.031037938
cg01390728	17	SCRN2	Promoter	0.07352	0.4916	-0.05961	0.0000685	0.031037938
cg17530841	10	CUL2	Intergenic	0.02631	0.3161	-0.02726	0.0000686	0.031037938
cg11964461	5	RASGEF1C	5'UTR	0.03742	0.4692	-0.03295	0.0000688	0.031093334
cg20297979	17	LLGL2	Body	0.0943	0.976	-0.08733	0.000069	0.031148605
cg18416871	6	NOTCH4	Body	0.02376	0.3136	-0.02573	0.0000692	0.031203751
cg07156424	17	ZZEF1;CYB5D2	Promoter	-0.4054	-4.7921	0.4057	0.0000695	0.031303815
cg15954353	17	LOC728392	3'UTR	-0.07047	-1.0754	0.08855	0.0000702	0.031442462
cg07749923	19	MIR330;EML2	Promoter	-0.05375	-0.2712	0.04341	0.00007	0.031442462
cg03433785	11	ORAOV1	3'UTR	0.03172	0.4387	-0.03281	0.00007	0.031442462
cg05876069	5	SYNPO	Body	-0.02297	-0.1873	0.02126	0.0000702	0.031442462
cg25084101	10	NEUROG3	Intergenic	-0.07752	-0.6454	0.0776	0.0000702	0.031442462
cg23053407	1	RNPC3	Promoter	-0.2752	-3.5354	0.2536	0.0000705	0.03154159
cg14867639	12	ACTR6	Intergenic	0.06517	0.414	-0.05362	0.0000706	0.031551116
cg22051204	5	ZBED3	5'UTR	-0.04561	-0.5116	0.04138	0.0000707	0.031560622
cg13859861	7	POLD2	Promoter	-0.319	-4.4405	0.2858	0.0000711	0.031703878
cg27454946	8	EXOSC4	Body	-0.308	-3.8006	0.3038	0.0000712	0.031713192
cg13873902	6	NUS1	Intergenic	0.02612	0.1797	-0.02418	0.0000713	0.031722486
cg22229114	7	FAM20C	Body	0.06325	1.2715	-0.07829	0.0000718	0.031874191
cg12930714	14	NFATC4	Promoter	-0.07694	-0.5977	0.07047	0.0000718	0.031874191
cg09569347	6	HLA-E	3'UTR	-0.02073	-0.2088	0.0208	0.0000725	0.032149339
cg14422240	6	FTSJD2	Body	-0.04289	-0.3059	0.04388	0.0000727	0.032202405
cg13870990	18	DSC2	Promoter	-0.0188	-0.3843	0.03169	0.0000731	0.032343845
cg05975928	11	OR51Q1	Promoter	-0.07164	-0.922	0.06677	0.0000733	0.03239658
cg22091609	22	SCARF2	Body	-0.06766	-0.7306	0.06291	0.0000734	0.032405049
cg10658516	2	TMEM131	Promoter	-0.06336	-0.3585	0.05064	0.0000736	0.0324576
cg07619799	4	ACSL1	Promoter	0.04206	0.4521	-0.04681	0.0000749	0.032886186
cg14965220	10	MKX	5'UTR	-0.2229	-2.3676	0.2261	0.0000749	0.032886186
cg05235884	6	TRIM15	Body	0.04831	0.4293	-0.04235	0.0000747	0.032886186
cg01305547	4	WHSC1	Promoter	0.07005	0.5019	-0.05558	0.0000748	0.032886186
cg17949316	4	ACOX3	Body	-0.0615	-0.7799	0.07087	0.0000752	0.032981782
cg06300268	11	DLAT	Body	0.0216	0.1747	-0.0203	0.0000766	0.033559088
cg14750743	6	AGPAT1	Body	0.03047	0.3943	-0.0337	0.0000767	0.033566214
cg15972129	16	RAB40C	Body	0.02458	0.2157	-0.02821	0.0000775	0.033879332
cg13651908	2	CD28	Promoter	-0.0304	-0.1602	0.02918	0.0000776	0.033886094
cg03865947	2	SPDYA	Promoter	0.04852	0.4943	-0.04399	0.0000777	0.033892842
cg08452525	10	C10orf18	5'UTR	-0.3172	-3.9546	0.3247	0.0000784	0.034086909
cg03898993	16	LOC283914	Body	0.03394	0.5044	-0.03293	0.0000784	0.034086909
cg01574134	17	MIR636;SFRS2;MFSD11	Promoter	-0.07257	-0.4656	0.06022	0.0000784	0.034086909
cg02968496	6	HSP90AB1	Intergenic	0.05555	0.2432	-0.0435	0.0000785	0.034093409
cg08338281	12	WIBG	Promoter	0.08902	1.1543	-0.08792	0.0000787	0.03414328
cg07976644	1	TTC22	Body	-0.3844	-4.2861	0.3756	0.0000788	0.034149705
cg09000178	16	CBFB	Body	0.1223	0.9452	-0.1549	0.0000789	0.034156117
cg27167195	2	PKP4	5'UTR	0.04756	0.3944	-0.04402	0.0000791	0.034205758
cg25629442	17	ENGASE	Promoter	-0.05805	-0.3385	0.04669	0.0000795	0.034341687
cg07818869	11	TRIM3	Promoter	-0.0662	-0.4031	0.05823	0.0000796	0.034347871
cg05183567	14	OSGEP	3'UTR	0.06359	0.5733	-0.04782	0.00008	0.034483355
cg25726513	4	KIAA1530	Promoter	-0.0529	-0.6531	0.04737	0.0000801	0.034489374
cg00521048	13	RCBTB1	Promoter	-0.04944	-0.3242	0.04368	0.0000802	0.03449538
cg21197232	6	LMBRD1	Promoter	0.02683	0.2044	-0.0238	0.0000806	0.03463027
cg19945092	10	ABI1	Body	-0.2654	-2.9024	0.2621	0.0000812	0.034739128
cg03066657	11	FLJ46111	Body	0.02475	0.1745	-0.02216	0.0000811	0.034739128
cg06626599	1	KCNQ4	Body	-0.06925	-0.3913	0.06145	0.0000811	0.034739128
cg19243717	1	SLC45A1	Intergenic	-0.04456	-0.9089	0.06719	0.0000812	0.034739128
cg10379653	4	TBC1D1;PTTG2	Body	0.06219	0.4868	-0.05393	0.0000813	0.034744829
cg08655480	16	CD19	Intergenic	0.02222	0.1249	-0.02206	0.0000815	0.034793209
cg19221500	21	ITGB2	Body	0.1071	0.8122	-0.08756	0.0000819	0.034926778
cg25495195	14	DPF3	Body	-0.06601	-0.7532	0.06431	0.0000821	0.034974862
cg10951305	6	BAT1	Promoter	-0.3292	-3.5602	0.3148	0.0000824	0.035065399
cg16943083	18	COLEC12	Promoter	-0.07071	-0.317	0.05899	0.000083	0.035245897
cg02912316	1	TMEM39B	Intergenic	-0.02185	-0.171	0.02287	0.000083	0.035245897
cg11274816	5	GRK6	Body	0.04104	0.569	-0.04947	0.0000835	0.0354207
cg13205050	1	DCST1;DCST2	Promoter	0.0172	0.2034	-0.02182	0.0000838	0.035477752
cg06642177	6	SGK1	Promoter	0.06317	0.5252	-0.087	0.0000839	0.035477752
cg15377733	2	ATP6V1E2	Intergenic	0.04769	0.3703	-0.03699	0.0000839	0.035477752
cg25320496	2	POTEF	Body	0.06076	0.4064	-0.05091	0.0000841	0.03552485
cg01920829	2	CDK5R2	Body	-0.01988	-0.2489	0.02476	0.0000844	0.035576597
cg05133706	1	TARBP1	Intergenic	0.05247	0.5788	-0.04798	0.0000844	0.035576597
cg19166242	1	PTAFR	Intergenic	0.05431	0.3956	-0.04778	0.0000845	0.035581335
cg07926691	7	AMPH	Body	-0.1822	-1.9713	0.1763	0.0000846	0.035586062
cg10030504	11	ODZ4	Body	-0.08321	-1.0359	0.08852	0.0000847	0.03559078
cg21060854	9	TOR1B	Body	-0.3889	-5.2648	0.3954	0.0000849	0.035637464
cg18803110	1	PRKCZ	Body	0.07629	0.688	-0.07761	0.0000854	0.035809846
cg27122888	11	NRXN2	Body	0.06838	0.6562	-0.05762	0.0000856	0.035856203
cg03458455	6	RPS6KA2	Body	0.05854	0.5422	-0.05096	0.0000858	0.035902464
cg07444131	16	DEXI	Promoter	0.08181	0.9399	-0.08477	0.0000862	0.035994696
cg22477731	13	SPACA7	Intergenic	0.04098	0.4986	-0.03689	0.0000862	0.035994696
cg22614142	8	KIFC2	Body	-0.1044	-0.9643	0.09192	0.0000864	0.036040668
cg20526435	20	TAF4	Body	-0.08997	-0.8901	0.07413	0.0000865	0.036044874
cg13691684	13	MCF2L	Body	-0.08105	-0.7578	0.07426	0.0000869	0.036173952
cg10766475	6	RAB32	Promoter	-0.1064	-0.9524	0.1143	0.0000871	0.036219595
cg07793952	1	HSD17B7	Promoter	0.03105	0.2214	-0.02853	0.0000875	0.036348225
cg06373096	19	DNASE2	Promoter	0.02035	0.3189	-0.02611	0.0000879	0.036438868
cg24360742	5	PDZD2	Promoter	0.03183	0.3483	-0.03107	0.0000879	0.036438868
cg21488617	1	DNALI1	Body	-0.02738	-0.3475	0.02753	0.0000885	0.036611875
cg07129253	8	PURG;WRN	Promoter	-0.0513	-0.3523	0.05275	0.0000885	0.036611875
cg25807044	2		Intergenic	-0.1951	-2.245	0.1654	0.0000889	0.036739437
cg12818067	11	DEPDC7	Promoter	-0.3982	-4.8061	0.4438	0.0000894	0.036908021
cg12027076	19	ZNF552	Promoter	0.05851	0.3126	-0.0453	0.0000898	0.037035017
cg07299078	16	KIFC3	Body	0.04293	0.2851	-0.04029	0.0000905	0.037094729
cg14910854	2	LOC150776	Body	0.0378	0.3055	-0.03214	0.0000902	0.037094729
cg14149680	11	TH	Body	-0.2232	-2.3983	0.2136	0.0000905	0.037094729
cg10631453	15	UBE2QP1	Body	-0.1927	1.1908	0.1638	0.0000904	0.037094729
cg06845853	11	WIT1	Body	-0.1405	-2.0942	0.1606	0.0000903	0.037094729
cg08845235	1	SSX2IP	Intergenic	0.08435	0.7394	-0.0673	0.0000905	0.037094729
cg20309891	17	MEOX1	Promoter	0.0209	0.4149	-0.03129	0.0000911	0.037302519
cg02647388	6	DSP	Promoter	-0.2718	-2.667	0.2433	0.0000916	0.03746898
cg01608315	19	PALM	Body	0.04223	0.2936	-0.03265	0.0000918	0.037512512
cg17269633	17	C17orf104	Promoter	-0.06128	-0.8446	0.06533	0.0000924	0.037606879
cg01167408	2	EPCAM	Body	0.05323	0.2719	-0.04574	0.0000925	0.037606879
cg24195169	7	LOC349114	Body	0.0525	0.5019	-0.04376	0.0000924	0.037606879
cg20116574	20	NCOA5	5'UTR	0.04381	0.3122	-0.0467	0.0000925	0.037606879
cg12227505	17	SLC26A11;SGSH;	Promoter	-0.05165	-0.2405	0.04189	0.0000922	0.037606879
cg16839093	1	TNFRSF9	Intergenic	-0.08351	-0.6953	0.06805	0.0000927	0.037650006
cg06885468	6	ZDHHC14	Intergenic	0.02964	0.2348	-0.02693	0.0000934	0.037857598
cg15406285	6	CMAHP	Intergenic	0.07368	0.6476	-0.06471	0.0000934	0.037857598
cg22110492	9	ADAMTS13;REXO4	Body	-0.02125	-0.1958	0.02195	0.0000935	0.03785985
cg10649714	19	MIR639;TECR	Promoter	-0.3318	-3.256	0.2753	0.0000942	0.038104803
cg04823921	20	TH1L	Body	-0.0508	-0.5391	0.05761	0.0000943	0.038106801
cg03610000	11	ETS1	Promoter	-0.07042	-0.3664	0.06562	0.0000944	0.038108795
cg16550438	11	CCDC88B	Body	0.06227	0.46	-0.05312	0.0000949	0.038195249
cg01233722	14	NFATC4	Body	-0.05026	-0.2936	0.04776	0.0000948	0.038195249
cg23731781	1	PEAR1	Body	0.08918	1.3752	-0.1002	0.0000949	0.038195249
cg08915024	4	TSPAN5	Body	-0.09607	-1.2967	0.1063	0.0000956	0.038438392
cg13321164	10	GDF2	Body	-0.05455	-0.7852	0.0548	0.0000958	0.038480211
cg08041573	21	C21orf45	Promoter	-0.03239	-0.2739	0.02969	0.0000961	0.038562073
cg25631352	2	ADD2	Promoter	-0.07564	-0.5979	0.07098	0.0000962	0.038563598
cg15811902	15	SNUPN	Body	-0.06381	-0.7241	0.0658	0.0000968	0.038765354
cg11795222	14	DIO3OS	Intergenic	-0.04418	-0.4076	0.04616	0.000097	0.03880668
cg17882033	6	AKD1	Body	0.03666	0.249	-0.02963	0.0000977	0.038931313
cg18395728	1	NBPF9	Body	0.03265	0.3363	-0.03497	0.0000977	0.038931313
cg11813862	19	S1PR5	3'UTR	0.03664	0.2698	-0.03288	0.0000976	0.038931313
cg18008880	18	VAPA	Intergenic	-0.08268	-0.698	0.08089	0.0000975	0.038931313
cg20075270	10	ANUBL1	Body	-0.06429	-0.4463	0.05749	0.0000979	0.038972269
cg10814135	17	ASPSCR1	Promoter	-0.0649	-0.6514	0.05526	0.000098	0.038973375
cg23887819	12	C12orf73	Body	0.04554	0.2414	-0.03915	0.0000984	0.038978871
cg07184988	6	KIFC1	Body	0.03599	0.5717	-0.03842	0.0000983	0.038978871
cg06875318	12	ORAI1	Body	0.02968	0.3567	-0.03477	0.0000985	0.038978871
cg26568880	6	RDBP;SKIV2L	Promoter	-0.2377	-2.044	0.2253	0.0000985	0.038978871
cg07536452	17	VAMP2	Intergenic	-0.398	-4.8289	0.33	0.0000983	0.038978871
cg07906527	1	ETNK2	Body	0.04547	0.4687	-0.04191	0.0000991	0.039062063
cg22958104	20	HNF4A	Promoter	-0.05637	-0.6085	0.05898	0.000099	0.039062063
cg12900931	11	ZNF195	Promoter	-0.05903	-0.4281	0.05132	0.0000989	0.039062063
cg15861196	11	SLC6A5	Intergenic	-0.05854	-0.3233	0.05528	0.0000991	0.039062063
cg25733934	6	AGPAT1;RNF5P1;RNF5	Promoter	-0.09946	-1.2876	0.09182	0.0000993	0.039064074
cg14348400	9	ZCCHC7	Body	0.05957	0.4269	-0.05633	0.0000993	0.039064074
cg12209965	19	ERF	Body	-0.06373	-0.1699	0.05099	0.0000994	0.039065077
cg23235004	14	TRMT5	3'UTR	0.03323	0.2692	-0.03016	0.000100013	0.039267494
cg14536467	19	ABHD8	Body	0.1048	1.1796	-0.09171	0.000100384	0.039336103
cg07000116	16	ZNF689	Body	0.05709	0.648	-0.05251	0.000100337	0.039336103
cg25353652	19	C19orf25	Promoter	-0.0815	-0.7104	0.0705	0.000101545	0.039713407
cg01718231	17	RNF135	3'UTR	0.03643	0.2825	-0.03576	0.000101534	0.039713407
cg25513073	11	KCNQ1	Promoter	-0.03122	-0.2696	0.03152	0.000101846	0.039792304
cg02137809	7	HEATR2	Body	0.03701	0.2804	-0.03133	0.000102508	0.039973035
cg02723399	22	HIRA;MRPL40	Promoter	-0.2981	-3.3897	0.2569	0.000102495	0.039973035
cg20608348	4	LOC100130872	Promoter	0.02982	0.2944	-0.03262	0.000103722	0.040407128
cg00807495	13	RASA3	Body	0.02503	0.304	-0.02665	0.000104038	0.040451609
cg11911399	1	SLC25A24	Body	-0.06492	-0.3903	0.05319	0.000103992	0.040451609
cg07288394	19	C19orf12	Body	-0.05598	-0.6032	0.06604	0.000104903	0.040708965
cg01226029	4	GPR78	Body	-0.06854	-0.8797	0.06122	0.000104862	0.040708965
cg09521703	19	SHISA7	Body	-0.09509	-0.9014	0.1059	0.00010521	0.040788615
cg18317349	17	DNAH2	Body	0.06213	0.5974	-0.0595	0.000105351	0.040803816
cg16989180	1	SEC22B	Body	0.02744	0.3017	-0.02951	0.00010554	0.040837562
cg03606093	4	FAM241A	Intergenic	0.03307	0.3056	-0.02938	0.000105769	0.040886705
cg11424665	3	IFT122;MBD4	Promoter	-0.04131	-0.3317	0.03765	0.000105939	0.040912968
cg15133824	2	ANKRD39	Promoter	-0.05415	-0.2972	0.04715	0.00010663	0.041140194
cg01529068	11	DGKZ	Body	-0.05361	-0.5705	0.05064	0.000106767	0.041153443
cg25693132	3	GRM2	Promoter	-0.00566	-0.2698	0.02411	0.000107524	0.041286435
cg19565594	5	PRELID2	Promoter	-0.2204	-2.7924	0.215	0.000107514	0.041286435
cg22416376	8	SLC7A2	Promoter	0.03757	0.5136	-0.04098	0.000107451	0.041286435
cg08819884	3	TRNT1	Promoter	0.06461	0.8421	-0.06487	0.000107239	0.041286435
cg11035100	20	C20orf114	Promoter	-0.0434	-0.4003	0.03464	0.000108114	0.041315111
cg05913198	10	MLLT10	Promoter	-0.05252	-0.2261	0.04116	0.000107752	0.041315111
cg26028149	10	MTRNR2L7	Intergenic	0.05352	0.5199	-0.04769	0.000108005	0.041315111
cg23256664	2	STON1	Intergenic	-0.2495	-2.1636	0.2266	0.000108076	0.041315111
cg16126312	8	POTEA	Intergenic	0.0323	0.2053	-0.02433	0.000107826	0.041315111
cg14471124	19	THEG	Intergenic	0.02274	0.2862	-0.02676	0.00010827	0.041335321
cg07195941	17	RUNDC3A	Body	-0.05821	-0.5904	0.05715	0.000108436	0.041359306
cg01126567	16	GPR139	Body	-0.1147	-1.5307	0.1234	0.000108644	0.041399251
cg09388215	17	CCDC46	Promoter	-0.04179	-0.2851	0.03956	0.0001088	0.041419323
cg23818978	11	AMICA1	Body	-0.06112	-0.9991	0.08066	0.000109228	0.041542808
cg01217335	5	ATG10	Promoter	-0.3212	-4.128	0.3484	0.000109515	0.041612482
cg11934394	12	KRT79	3'UTR	-0.06924	-0.5699	0.06208	0.00010997	0.041745799
cg07068942	3		Intergenic	-0.2076	-1.9541	0.1973	0.00011027	0.04182008
cg26396086	1	ZNF496	5'UTR	-0.05522	-0.3708	0.05023	0.000110407	0.041822485
cg24828071	12	KNTC1	Intergenic	0.06634	0.4717	-0.05762	0.000110485	0.041822485
cg02131513	16	UBE2I	Promoter	-0.07085	-0.4001	0.05697	0.000110715	0.041870011
cg01650618	13	MPHOSPH8	Body	0.0549	0.3724	-0.04313	0.000111622	0.042173232
cg16982328	6	HECA	Promoter	-0.1892	-2.3959	0.1715	0.000111748	0.042181082
cg25327839	11	FAM168A	Body	-0.06007	-0.472	0.05334	0.000112096	0.042272635
cg11166708	21	AGPAT3	5'UTR	-0.06713	-0.6258	0.06497	0.000112806	0.042500395
cg20402579	2	XRCC5	Promoter	-0.3464	-4.0919	0.2976	0.000112912	0.042500395
cg19244928	19	MIR516A2	Promoter	0.02835	0.3222	-0.02923	0.000113242	0.042584622
cg25983317	22	C22orf24;YWHAH	Promoter	-0.03677	-0.3219	0.03297	0.000113563	0.042637748
cg14925342	3	SEMA3F	Promoter	-0.06827	-0.3383	0.05589	0.000113596	0.042637748
cg02057783	17	MSL1	Promoter	-0.0726	-0.4761	0.06503	0.000114101	0.042787235
cg23230929	2	CYTOR	Intergenic	-0.03262	-0.2959	0.02841	0.000114242	0.042800071
cg11175977	10	TLL2	Body	-0.03587	-0.3963	0.038	0.000115282	0.043149375
cg10054150	6	NEU1	Body	0.07711	0.9314	-0.08345	0.000115815	0.043283038
cg08190913	8	PRDM14	Body	-0.08084	-0.924	0.07045	0.00011593	0.043283038
cg09235723	11	RNASEH2C	Intergenic	0.05956	0.4311	-0.04705	0.000116071	0.043283038
cg26430167	5		Intergenic	-0.04696	-0.4199	0.0437	0.000116005	0.043283038
cg14691671	17	RECQL5;LOC100130933	Promoter	0.02876	0.4258	-0.03756	0.000116235	0.043303911
cg06819926	8		Intergenic	0.01957	0.2171	-0.02015	0.000116347	0.043305391
cg25557260	7	DPY19L1	Body	0.06645	0.5638	-0.05943	0.000116585	0.043334348
cg07811054	15	SPATA8	Intergenic	0.02766	0.3171	-0.03578	0.000116641	0.043334348
cg19922281	3	CACNA2D2	Body	-0.4619	-5.2292	0.4093	0.00011699	0.043399168
cg14449251	11	KBTBD3;AASDHPPT	Promoter	-0.2768	-4.0347	0.3107	0.000117032	0.043399168
cg26673629	6	SLC22A23	3'UTR	-0.04817	-0.5582	0.04802	0.000117602	0.04350686
cg00340744	1	LOC339529	Intergenic	0.03648	0.1953	-0.03257	0.000117626	0.04350686
cg16383592	22	SLC25A1	Intergenic	-0.1856	-2.3067	0.172	0.000117648	0.04350686
cg15317221	10	ABI1	Body	-0.5381	-6.4185	0.5506	0.00011796	0.043582034
cg25439655	3	SEMA5B	Body	0.07723	0.8486	-0.06977	0.000118137	0.043607239
cg05730099	2	TPRKB	Promoter	-0.05185	-0.3845	0.04786	0.00011865	0.043756308
cg15633107	2		Intergenic	0.04523	0.3672	-0.04048	0.00011877	0.043760304
cg11794959	1	ATAD3A	Body	-0.03678	-0.4443	0.03603	0.000118931	0.043779386
cg01836096	8	C8ORFK29	Promoter	0.05681	0.368	-0.04761	0.000119441	0.043923632
cg04762034	16	SALL1	Intergenic	-0.06852	-0.438	0.05964	0.000119542	0.043923632
cg07008945	1	AGRN	Body	-0.2294	-2.9754	0.2603	0.000119678	0.043933334
cg19523338	5	FOXI1	3'UTR	0.02826	0.3828	-0.0301	0.000119978	0.044003166
cg08577727	19	MRI1	Body	-0.037	-0.4508	0.04066	0.000120411	0.044081313
cg06058319	12	PPFIBP1	Body	-0.04291	-0.3528	0.03906	0.000120387	0.044081313
cg09813341	12	LRRC43	5'UTR	0.07207	0.3938	-0.05992	0.00012152	0.0444062
cg12483682	19	ZNF578	5'UTR	0.04	0.3574	-0.03515	0.000121436	0.0444062
cg26188290	14	CINP	Body	0.06294	0.5103	-0.04889	0.000121837	0.04448149
cg06205331	3	KALRN	Promoter	-0.04497	-0.4471	0.03366	0.000123882	0.045145867
cg00291316	8	RP1L1	Body	0.06014	0.4661	-0.05522	0.000123862	0.045145867
cg18255584	11	AHNAK	Body	-0.048	-0.3044	0.04826	0.000124153	0.045203532
cg15961211	1	FAM183A	Promoter	-0.1196	-0.9494	0.1007	0.000124268	0.045204346
cg01076254	17	ZNF287	Intergenic	-0.04328	-0.4733	0.04626	0.000124761	0.045342536
cg06510438	18	FAM38B	Promoter	-0.04823	-0.4208	0.05119	0.000124965	0.045375539
cg21143197	1	MACF1	Body	-0.2111	-2.695	0.1925	0.000125152	0.045402314
cg18845832	1	FAM129A	Body	0.05901	0.5293	-0.05548	0.000125326	0.045424329
cg23977631	2	LONRF2	Body	-0.2149	-2.9735	0.2078	0.000125787	0.045550234
cg20311575	7	CARD11	Body	0.05243	0.555	-0.05778	0.000126296	0.045652075
cg11769925	8	STMN2	Intergenic	0.02583	0.2226	-0.02902	0.000126227	0.045652075
cg22881141	22	TRMU	Promoter	0.07413	0.3775	-0.07057	0.000127655	0.046060967
cg02019574	2	SIX2	Intergenic	-0.0547	-0.2919	0.04791	0.000127657	0.046060967
cg00333364	11	RPL27A;SNORA3	Promoter	-0.03356	-0.1509	0.0291	0.00012781	0.0460747
cg00701398	12	C12orf75	Body	-0.1882	-2.2381	0.1559	0.00012802	0.046108939
cg00455883	3	PPP4R2	Promoter	-0.05834	-0.6312	0.06808	0.00012832	0.04613409
cg10622911	1	FOXD2	Intergenic	-0.02377	-0.3032	0.02766	0.000128275	0.04613409
cg05262711	16	SRRM2	Body	0.03041	0.3603	-0.03388	0.000128712	0.046192167
cg02850689	1	PLCH2	Intergenic	-0.06249	-0.6405	0.05868	0.000128694	0.046192167
cg18013056	8	LINC00293	Intergenic	0.03898	0.5938	-0.05158	0.000129373	0.046387858
cg16190127	6	WDR27	Body	0.05159	0.3663	-0.04361	0.000129693	0.04646104
cg26561570	1	FCGR3B	Promoter	-0.02254	-0.4173	0.03356	0.000129859	0.046478971
cg00404394	1	FGR	5'UTR	-0.03307	-0.2303	0.02979	0.000130588	0.046615032
cg19575683	12	RIMBP2	Body	0.03814	0.453	-0.03837	0.000130491	0.046615032
cg16860971	12	NOC4L	Intergenic	0.09819	0.8322	-0.09882	0.000130527	0.046615032
cg05533552	11	CAPRIN1	Body	0.04228	0.3037	-0.04819	0.000130742	0.046628483
cg23090046	14	KLC1	Promoter	-0.01674	-0.2761	0.02279	0.000130883	0.046637278
cg14694085	3	NKTR	Body	0.03822	0.2507	-0.02996	0.000131293	0.046741824
cg27623397	20	SRXN1	Intergenic	-0.05969	-0.6592	0.06821	0.000131647	0.046826266
cg10151829	16	BFAR	Body	0.05462	0.301	-0.05513	0.000131891	0.04682995
cg25623721	1	ETNK2	Body	-0.4576	-4.6347	0.3892	0.000131874	0.04682995
cg13224855	14	TXNDC16	5'UTR	0.04827	0.3892	-0.04592	0.000132084	0.046856974
cg06103031	18	BRUNOL4	Promoter	-0.1825	-1.9956	0.153	0.000132492	0.046918671
cg23476312	4	STX18	Body	-0.06277	-0.8863	0.0707	0.000132376	0.046918671
cg15591384	6	HLA-DRB6	Body	0.07607	1.1918	-0.08202	0.000133447	0.047173515
cg03860054	16	SLC6A2	Body	0.07652	0.564	-0.05447	0.000133384	0.047173515
cg05291385	2	CCT7;C2orf7	Promoter	-0.2697	-2.6304	0.2305	0.000133762	0.047243206
cg26062856	15	ATP10A	Promoter	-0.03011	-0.4041	0.03369	0.000134351	0.047367767
cg27169278	6	SCUBE3	Promoter	-0.2351	-1.9146	0.2111	0.000134299	0.047367767
cg11408754	6	NOTCH4	Body	0.02578	0.4037	-0.03217	0.00013475	0.047466694
cg21827634	2	TNP1	Intergenic	-0.0651	-0.8842	0.07686	0.00013544	0.047667864
cg19589922	4	TENM3	Intergenic	0.04916	0.5564	-0.04518	0.000135577	0.047674225
cg19917915	19	SIGLEC6	Promoter	0.07479	1.1129	-0.06907	0.000135725	0.047684439
cg21268163	6	GPSM3;NOTCH4	Promoter	-0.2978	-3.06	0.2647	0.000136678	0.047977209
cg01754423	16	SALL1	Intergenic	-0.05551	-1.0425	0.06367	0.000136854	0.047996961
cg00758816	15		Intergenic	0.05637	0.3534	-0.04364	0.00013743	0.048156842
cg01663820	15	LINGO1	Intergenic	0.03223	0.3607	-0.03749	0.000137726	0.048218414
cg06234970	16	ZC3H18	Body	-0.06404	-1.219	0.08831	0.000137862	0.048223911
cg10349880	7	ZPBP	Promoter	0.0935	0.967	-0.1015	0.000138333	0.048346479
cg11733675	3	NLGN1	Promoter	-0.07382	-0.5067	0.05924	0.000138542	0.048377346
cg01459673	8	CCNE2	Body	-0.6177	-7.1127	0.5379	0.00013889	0.048414518
cg01016800	10	CCNJ	Promoter	-0.4568	-6.6389	0.3894	0.000138783	0.048414518
cg06570311	17	NME2;NME1-NME2	Promoter	0.02159	0.3153	-0.02491	0.000139138	0.048416763
cg23935361	12	RNFT2	Body	0.05177	0.2865	-0.04085	0.000139083	0.048416763
cg03216991	17	METT10D	Promoter	-0.05237	-0.2759	0.0496	0.000139333	0.048442568
cg10840361	7	COG5;HBP1	3'UTR	-0.02683	-0.3702	0.03691	0.000139527	0.04846798
cg19226370	1	MR1	Body	0.02559	0.1737	-0.02089	0.000139841	0.048534997
cg01307007	19	FZR1	Promoter	0.0637	0.6166	-0.05416	0.000140254	0.048552229
cg21855135	22	LOC339674	Body	-0.04797	-0.1669	0.04993	0.000140219	0.048552229
cg12682862	5	RARS	Body	-0.4923	-6.3415	0.4803	0.000140172	0.048552229
cg09758761	19	MIR521-2	Promoter	0.03075	0.2228	-0.02547	0.000140505	0.048597152
cg08846558	16	CBFA2T3	Body	0.06456	0.2976	-0.04541	0.000141066	0.048707137
cg14169740	9	QSOX2	Body	0.07098	0.9999	-0.07476	0.000140986	0.048707137
cg08292519	4	MIR1973	Intergenic	0.02804	0.2867	-0.02549	0.000141236	0.048723868
cg07869548	16	NETO2	Body	-0.2147	-2.439	0.2002	0.000141486	0.048768144
cg19799744	6	ENPP5	Promoter	-0.04811	-0.4749	0.04237	0.000141792	0.048802102
cg15978561	2	HDAC4	Body	0.0961	0.9854	-0.09612	0.000141828	0.048802102
cg15064753	3	ZNF662	3'UTR	0.04956	0.3971	-0.04429	0.000142096	0.048852385
cg23290456	19	KLF16	Body	-0.01603	-0.1683	0.0177	0.000142555	0.048968192
cg02482699	11	BRSK2	Intergenic	0.06808	0.6223	-0.05972	0.000142738	0.048989075
cg03631596	13	C13orf37	Promoter	0.1561	1.3202	-0.1976	0.000143388	0.049170063
cg20849855	13	ADPRHL1	Body	0.02764	0.3584	-0.03156	0.000143895	0.049175656
cg02320355	2	ASAP2	Body	-0.08982	-1.2448	0.08703	0.000143666	0.049175656
cg20245328	4	SORBS2	5'UTR	0.038	0.4154	-0.03495	0.000143837	0.049175656
cg05963354	7	PDGFA	Intergenic	0.02419	0.241	-0.02343	0.000143876	0.049175656
cg27092705	18	SMAD4	Promoter	-0.06162	-0.4988	0.05955	0.000144276	0.049252642
cg22167093	19	STX10	Body	0.04296	0.1643	-0.03334	0.000144366	0.049252642
cg13246592	17	P2RX5	Promoter	-0.04019	-0.7955	0.04822	0.000144605	0.049292229
cg25484790	11	MCAM	Body	-0.04802	-0.5047	0.05131	0.000145363	0.049466486
cg17934470	5	PARP8	Intergenic	0.05249	0.6166	-0.04841	0.000145346	0.049466486
cg06504820	14	DLK1	Promoter	-0.06543	-0.4817	0.05973	0.000146091	0.049672055
