# Supplementary material for: Changes in DNA methylation from pre- to post-adolescence are associated with pubertal exposures
Source: Clin Epigenetics. 2019 Dec 2;11:176. doi: 10.1186/s13148-019-0780-4 (PMC6888960; doi:10.1186/s13148-019-0780-4)
Supplement: Supplementary file 2 — Additional file 2. List of 56 significant canonical pathways (p< 0.05). [file 13148_2019_780_MOESM2_ESM.xlsx]

## Sheet: Sheet1
Ingenuity Canonical Pathways	Pvalue	Ratio	Molecules
Amyotrophic Lateral Sclerosis Signaling	0.000263027	0.0811	PRPH,GRIK5,HECW1,GRIN2D,NEFM,AKT3,IRS2,CAPN2,GRIK2
G-Protein Coupled Receptor Signaling	0.00102329	0.0496	ADCY9,RELA,GRM2,NFKBIA,CCR4,PDE10A,NPY1R,GNAO1,OPRK1,AKT3,IRS2,PDE1C,CHRM5,ADRA1D
Relaxin Signaling	0.00323594	0.057	GNB1,ADCY9,RELA,NFKBIA,PDE10A,GNAO1,AKT3,IRS2,PDE1C
IL-17A Signaling in Airway Cells	0.00363078	0.0769	RELA,TRAF3IP2,NFKBIA,MAP3K7,AKT3,IRS2
Regulation of the Epithelial-Mesenchymal Transition Pathway	0.0040738	0.0513	FGF17,MET,RELA,SNAI2,WNT2B,ZEB2,TWIST1,AKT3,IRS2,FZD7
IL-17A Signaling in Fibroblasts	0.00416869	0.114	RELA,TRAF3IP2,NFKBIA,MAP3K7
Glutamate Receptor Signaling	0.00436516	0.0877	GNB1,GRM2,GRIK5,GRIN2D,GRIK2
Angiopoietin Signaling	0.00524807	0.0714	RELA,NFKBIA,PAK6,ANGPT4,AKT3,IRS2
Mouse Embryonic Stem Cell Pluripotency	0.00549541	0.0625	BMP4,MAP3K7,AKT3,IRS2,FOXD3,ID4,FZD7
Wnt/?-catenin Signaling	0.00562341	0.0523	SOX1,SOX10,WNT2B,GNAO1,MAP3K7,CD44,AKT3,SOX18,FZD7
Human Embryonic Stem Cell Pluripotency	0.00588844	0.0559	BMP4,WNT2B,PDGFRA,AKT3,IRS2,FOXD3,LEFTY2,FZD7
Axonal Guidance Signaling	0.00660693	0.0372	LRRC4C,BMP4,PAK6,WNT2B,ROBO1,HKR1,TUBB2B,MET,GNB1,DOCK1,ADAMTS6,GNAO1,AKT3,IRS2,SHANK2,FZD7,NRP1
Role of PKR in Interferon Induction and Antiviral Response	0.0074131	0.0976	RELA,TRAF3,NFKBIA,MAP3K7
Opioid Signaling Pathway	0.0074131	0.0447	GNB1,ADCY9,RGS20,NFKBIA,GRIN2D,OPRK1,GNAO1,SRF,AKT3,RPS6KA4,PDE1C
IL-1 Signaling	0.00794328	0.0652	GNB1,ADCY9,RELA,NFKBIA,GNAO1,MAP3K7
PEDF Signaling	0.00851138	0.0645	ARHGAP22,RELA,NFKBIA,SRF,AKT3,IRS2
Molecular Mechanisms of Cancer	0.00851138	0.0381	RELA,BMP4,PAK6,HAT1,WNT2B,CDK14,ARHGEF17,ADCY9,NFKBIA,GNAO1,MAP3K7,AKT3,IRS2,ARHGEF10,FZD7
Lymphotoxin ? Receptor Signaling	0.00870964	0.0746	RELA,TRAF3,NFKBIA,AKT3,IRS2
TR/RXR Activation	0.0107152	0.0612	NXPH2,AKT3,IRS2,SYT2,THRB,DIO3
ILK Signaling	0.0128825	0.0457	DOCK1,RELA,TGFB1I1,SNAI2,SH2B2,AKT3,IRS2,RPS6KA4,ACTA1
NRF2-mediated Oxidative Stress Response	0.0141254	0.045	DNAJC6,MAP3K7,IRS2,DNAJC1,FKBP5,ABCC4,MAFF,ACTA1,FTH1
FAK Signaling	0.0147911	0.0571	DOCK1,PAK6,AKT3,IRS2,CAPN2,ACTA1
Iron homeostasis signaling pathway	0.0154882	0.0511	HBQ1,BMP4,HIF3A,PDGFRA,HBA1/HBA2,LYRM4,FTH1
CD40 Signaling	0.0169824	0.0633	RELA,TRAF3,NFKBIA,MAP3K7,IRS2
Semaphorin Signaling in Neurons	0.0177828	0.0755	MET,PAK6,DPYSL3,NRP1
Transcriptional Regulatory Network in Embryonic Stem Cells	0.0190546	0.0741	LHX5,MEIS1,FOXD3,ZFHX3
RhoGDI Signaling	0.0194984	0.0452	GNB1,PAK6,GNAO1,CD44,ARHGEF17,ARHGEF10,ESR1,ACTA1
Small Cell Lung Cancer Signaling	0.0223872	0.0588	RELA,TRAF3,NFKBIA,AKT3,IRS2
CREB Signaling in Neurons	0.0234423	0.0413	GNB1,ADCY9,GRM2,GRIK5,GRIN2D,GNAO1,AKT3,IRS2,GRIK2
Estrogen-Dependent Breast Cancer Signaling	0.0234423	0.0581	RELA,AKT3,IRS2,ESR1,HSD17B1
Epithelial Adherens Junction Signaling	0.0239883	0.0467	MET,SNAI2,SORBS1,AKT3,NECTIN1,ACTA1,TUBB2B
Role of JAK2 in Hormone-like Cytokine Signaling	0.0263027	0.0882	SH2B2,IRS2,SOCS5
NF-?B Signaling	0.0263027	0.0428	RELA,TRAF3,BMP4,NFKBIA,PDGFRA,MAP3K7,AKT3,IRS2
Type II Diabetes Mellitus Signaling	0.0275423	0.0455	RELA,NFKBIA,SH2B2,MAP3K7,AKT3,IRS2,SOCS5
Phenylalanine Degradation IV (Mammalian, via Side Chain)	0.0281838	0.143	ACSF3,IL4I1
TWEAK Signaling	0.0281838	0.0857	RELA,TRAF3,NFKBIA
IL-17 Signaling	0.0295121	0.0549	RELA,TRAF3IP2,MAP3K7,AKT3,IRS2
G?i Signaling	0.0295121	0.0488	GNB1,ADCY9,GRM2,CCR4,NPY1R,OPRK1
cAMP-mediated signaling	0.0301995	0.0395	ADCY9,GRM2,CCR4,NPY1R,PDE10A,OPRK1,GNAO1,CHRM5,PDE1C
Endocannabinoid Cancer Inhibition Pathway	0.0301995	0.0446	ADCY9,SNAI2,GNAO1,TWIST1,RPTOR,AKT3,IRS2
LPS-stimulated MAPK Signaling	0.0316228	0.0538	RELA,NFKBIA,MAP3K7,SRF,IRS2
Hepatic Cholestasis	0.0331131	0.0438	ADCY9,RELA,NFKBIA,TJP2,SLCO3A1,MAP3K7,ESR1
Role of Osteoblasts, Osteoclasts and Chondrocytes in Rheumatoid Arthritis	0.0338844	0.0386	RELA,BMP4,NFKBIA,WNT2B,MAP3K7,AKT3,IRS2,IL7,FZD7
G?q Signaling	0.0338844	0.0435	GNB1,RELA,NFKBIA,AKT3,IRS2,ADRA1D,CHRM5
Endocannabinoid Developing Neuron Pathway	0.0338844	0.0472	GNB1,ADCY9,GNAO1,RPTOR,AKT3,IRS2
Role of NANOG in Mammalian Embryonic Stem Cell Pluripotency	0.0346737	0.0469	BMP4,WNT2B,AKT3,IRS2,FOXD3,FZD7
Adrenomedullin signaling pathway	0.0371535	0.04	TFAP2E,ADCY9,RELA,TFAP2A,TFAP2B,AKT3,MYLK,IRS2
April Mediated Signaling	0.0371535	0.0769	RELA,TRAF3,NFKBIA
B Cell Activating Factor Signaling	0.042658	0.0732	RELA,TRAF3,NFKBIA
IL-6 Signaling	0.042658	0.0448	RELA,NFKBIA,MAP3K7,SRF,AKT3,IRS2
Role of Macrophages, Fibroblasts and Endothelial Cells in Rheumatoid Arthritis	0.042658	0.0343	RELA,TRAF3,TRAF3IP2,NFKBIA,WNT2B,GNAO1,MAP3K7,AKT3,IRS2,IL7,FZD7
CXCR4 Signaling	0.0446684	0.0409	GNB1,DOCK1,ADCY9,PAK6,GNAO1,AKT3,IRS2
RANK Signaling in Osteoclasts	0.0446684	0.049	RELA,NFKBIA,MAP3K7,AKT3,IRS2
Melanocyte Development and Pigmentation Signaling	0.0457088	0.0485	ADCY9,SOX10,SH2B2,IRS2,RPS6KA4
Thrombin Signaling	0.0467735	0.0381	GNB1,ADCY9,RELA,GNAO1,AKT3,MYLK,IRS2,ARHGEF10
Basal Cell Carcinoma Signaling	0.047863	0.0556	BMP4,WNT2B,HKR1,FZD7
