# Supplementary material for: Changes in DNA methylation from pre- to post-adolescence are associated with pubertal exposures
Source: Clin Epigenetics. 2019 Dec 2;11:176. doi: 10.1186/s13148-019-0780-4 (PMC6888960; doi:10.1186/s13148-019-0780-4)
Supplement: Supplementary file 3 — Additional file 3.. Description of pubertal exposures. [file 13148_2019_780_MOESM3_ESM.xlsx]

## Sheet: Sheet1
Pubertal exposures identified from IOW cohort
Pubertal exposures	Definition
BMI	Body Mass Index
Age growth spurt	Age growth spurt started. Self-report
Female's age of menarche	Age started menstruating. Self-report
Paracetamol use	How many times a month do you use paracetamol. Self-report
Non-steroidal drugs	How many times a month do you use an anti-inflammatory. Self-report
Do you currently smoke (Yes)	Do you currently smoke; Group answered NO was reference group. Self-report
Pubertal exposures identified from ALSPAC cohort
Pubertal exposures	Definition
BMI	Body Mass Index
Female's age of menarche	Age started menstruating. Self-report
Current smoking status (Yes)	0-nonsmoker, 1-current smoker, and 2-former smoker; nonsmoker group was reference group. Self-report
